# Supplementary material for: A Molecular and Co-Evolutionary Context for Grazer Induced Toxin Production in Alexandrium tamarense
Source: PLoS One. 2010 Nov 29;5(11):e15039. doi: 10.1371/journal.pone.0015039 (PMC2993940; doi:10.1371/journal.pone.0015039)
Supplement: Table S1 — Full list of regulated ESTs with annonations from the C. heloglandicus treatments with live copepods and respective cues. (XLS) [file pone.0015039.s001.xls]

## Sheet: Tabelle1
Differentially regulated ESTs from the copepod and copepod-cue treatment						Differentially regulated ESTs from the copepod treatment						Differentially regulated ESTs from the copepod-cue treatment
ProbeName	Fold change([Calanus] vs Zero)	Regulation([Calanus] vs Zero)	ESTName	Putative gene product		ProbeName	Fold change([Calanus] vs Zero)	Regulation([Calanus] vs Zero)	ESTName	Putative gene product		ProbeName	Fold change([Calanus] vs Zero)	Regulation([Calanus] vs Zero)	ESTName	Putative gene product
CUST_7961_PI234877732	4.73559	up	AonE010101P0004-x_I20	14-3-3 protein		CUST_7775_PI234877732	1.52757	up	AonE010101P0011-x_D15	2OG-Fe(II) oxygenase superfamily		Amin_forward_07720	1.71091	up	alexandrium-C-a-69d07.m13f	Calcium-dependent protein kinase
CUST_8150_PI234877732	2.16128	up	AonE010101P0019-x_B08	26S proteasome subunit RPN7		CUST_652_PI234877732	1.63004	up	AosE010101P0002-x_K10	3'5'-cyclic nucleotide phosphodiesterase		Amin_forward_07534	2.07743	up	alexandrium-C-a-67h06.m13f	casein kinase
CUST_3641_PI234877732	3.50455	up	AonE010101P0006-x_E01	28S rRNA		CUST_3926_PI234877732	4.63871	up	AonE010101P0014-x_M13	Actin		CUST_591_PI234877732	1.64925	up	AonE010101P0030-x_F21	Cupin superfamily protein
Amin_forward_10442	4.19854	up	alexandrium-C-a-94j04.m13f	50S ribosomal protein L12		CUST_117_PI234877732	2.64575	up	AonE010101P0016-x_L06	Alexandrium catenella mitochondrial cytb_6 and cox1_6 genes for cytochrome b, cytochrome c oxidase subunit 1		Amin_forward_05050	1.72553	up	alexandrium-C-a-44a04.m13r	DUF1295
CUST_8216_PI234877732	2.78792	up	AonE010101P0030-x_J15	Acetyl-CoA transporter		Amin_forward_09810	1.94581	up	alexandrium-C-a-88a05.m13f	Ankyrin		Amin_reverse_13625	1.51096	up	alexandrium-C-a-18c12.m13f	Formin Homology 2 Domain containing protein
CUST_9176_PI234877732	1.519	up	AonE010101P0023-x_H24	Actin		Amin_forward_04432	1.53006	up	alexandrium-C-a-38g06.m13r	Antibiotic biosynthesis monooxygenase		CUST_509_PI235167212	1.51491	up	54436680	Glutaredoxin
CUST_390_PI235167212	2.11997	up	54437340	Acyl carrier protein		Amin_reverse_20764	1.84336	up	alexandrium-C-a-86a14.m13f	ATA box binding protein like		Amin_forward_03613	1.682	up	alexandrium-C-a-30b05.m13r	Methyltransferase domain containing protein
CUST_4933_PI234877732	4.57071	up	AonE010101P0017-x_N07	Afadin- and alpha -actinin-Binding		Amin_forward_10973	1.61272	up	alexandrium-C-a-98e10.m13f	BTB/POZ domain		Amin_reverse_15477	1.59662	up	alexandrium-C-a-37j17.m13f	Nucleotide-diphospho-sugar transferase
CUST_2956_PI234877732	1.53819	up	AonE010101P0007-x_A20	Alexandrium catenella mitochondrial cox1_10 and cytb_8 genes for cytochrome c oxidase subunit 1, cytochrome b, partial cds, and other 2 pseudogenes		CUST_16_PI234877732	1.58331	up	AonE010101P0011-x_B04	C2 domain		CUST_10086_PI234877732	1.55305	up	AonE010101P0025-x_J09	Peridinin-chlorophyll a-binding protein 1
CUST_4679_PI234877732	1.65263	up	AosE010101P0003-x_G04	Alexandrium tamarense mRNA		CUST_4965_PI234877732	3.19368	up	AonE010101P0022-x_E08	Calcium-dependent protein kinase (4)		CUST_5091_PI234877732	1.65007	up	AosE010101P0003-x_E14	Peridinin-chlorophyll a-binding protein 1
CUST_8784_PI234877732	2.23915	up	AonE010101P0022-x_M13	amino acid permease		CUST_3324_PI234877732	3.07292	up	AonE010101P0018-x_N24	cold-shock DNA-binding protein family		Amin_forward_09605	1.80161	up	alexandrium-C-a-85n21.m13r	Poly [ADP-ribose] polymerase
Amin_forward_01374	1.63469	up	alexandrium-C-a-09f12.m13f	Aspartyl aminopeptidase		CUST_556_PI234877732	1.58773	up	AonE010101P0029-x_D24	Diacylglycerol acyltransferase		CUST_1412_PI234877732	1.80916	up	AonE010101P0007-x_C05	Protein kinase domain
Amin_reverse_14541	4.15908	up	alexandrium-C-a-28c03.m13f	ATP synthase delta (OSCP) subunit		Amin_forward_09600	3.41819	up	alexandrium-C-a-85n15.m13r	DnaJ domain		CUST_10243_PI234877732	1.73852	up	AonE010101P0003-x_M24	SNARE associated Golgi protein
CUST_8192_PI234877732	2.38287	up	AonE010101P0011-x_K09	BiP chaperone		Amin_forward_07528	3.66591	up	alexandrium-C-a-67g09.m13r	Dual specificity mitogen-activated protein kinase kinase 1 / ERK activator kinase 1		CUST_438_PI234877732	1.56947	up	AonE010101P0026-x_K05	Sulfotransferase domain
Amin_forward_01112	1.71938	up	alexandrium-C-a-08e12.m13r	bZIP Maf transcription factor		CUST_9377_PI234877732	3.56756	up	AonE010101P0030-x_J06	Dual specificity protein phosphatase 19; AltName: Full=Stress-activated protein kinase pathway-regulating phosphatase 1		CUST_5422_PI234877732	2.24747	up	AonE010101P0027-x_A04	Sulfotransferase domain
CUST_1488_PI234877732	1.98779	up	AonE010101P0025-x_P01	C2 domain		Amin_forward_00524	1.92504	up	alexandrium-C-a-06b12.m13r	DUF3589		Amin_reverse_13214	1.81487	up	alexandrium-C-a-13h12.m13f2	Triose-phosphate Transporter family
CUST_2821_PI235167212	1.53758	up	54436429	Calcium-dependent protein kinase 2		CUST_4782_PI234877732	2.26143	up	AonE010101P0004-x_C06	DUF3661		CUST_10471_PI234877732	1.51166	up	AonE010101P0025-x_E08	Triose-phosphate Transporter family
Amin_forward_04046	1.62633	up	alexandrium-C-a-34g12.m13r	calcium-dependent protein kinase 7 (CDPK)(CPK7)		Amin_forward_01439	1.5776	up	alexandrium-C-a-100a04.m13r	efhand containing protein		CUST_3329_PI234877732	1.71796	up	AonE010101P0018-x_J18	Ubiquitin-conjugating enzyme E2
Amin_forward_04727	1.74503	up	alexandrium-C-a-41d23.m13r	Calmodulin		CUST_9039_PI235167212	2.21046	up	54437396	efhand containing protein		Amin_forward_07756	2.25141	up	alexandrium-C-a-69f12.m13f	unknown/hypothetical protein
Amin_forward_04837	2.04921	up	alexandrium-C-a-42c06.m13r	CDC45-like protein		CUST_4270_PI234877732	2.84495	up	AonE010101P0016-x_K19	Elongation factor 1-alpha / EF-Tu		Amin_forward_08906	1.70443	up	alexandrium-C-a-79m03.m13f	unknown/hypothetical protein
Amin_reverse_13720	1.8441	up	alexandrium-C-a-19e11.m13f	CHASE domain		CUST_5136_PI234877732	3.31602	up	AonE010101P0018-x_O17	ER alpha-1,2-mannosidase		Amin_forward_09904	1.59234	up	alexandrium-C-a-89a11.m13r	unknown/hypothetical protein
CUST_9859_PI234877732	1.65438	up	AonE010101P0003-x_B13	chloroplast psbA protein D1		Amin_forward_00233	1.57217	up	alexandrium-C-a-03a01.m13r	Exostosin family		Amin_forward_10182	1.67122	up	alexandrium-C-a-91o09.m13r	unknown/hypothetical protein
Amin_forward_09058	2.83658	up	alexandrium-C-a-81g14.m13r	'Cold-shock' DNA-binding domain		CUST_8533_PI234877732	1.57993	up	AonE010101P0017-x_C10	Fucoxanthin-chlorophyll a-c binding protein F		Amin_reverse_15283	1.80529	up	alexandrium-C-a-35g11.m13f	unknown/hypothetical protein
Amin_forward_03461	1.9985	up	alexandrium-C-a-28f08.m13r	CorA-like Mg2+ transporter protein		CUST_2427_PI234877732	1.52811	up	AonE010101P0007-x_N22	Glutathione S-transferase		Amin_reverse_15975	1.59747	up	alexandrium-C-a-42c10.m13f	unknown/hypothetical protein
CUST_3263_PI234877732	1.85326	up	AonE010101P0024-x_P03	cox1		CUST_3884_PI234877732	1.5226	up	AonE010101P0008-x_C16	Glutathione S-transferase		Amin_reverse_16498	1.72068	up	alexandrium-C-a-47b04.m13f	unknown/hypothetical protein
CUST_4029_PI234877732	1.68364	up	AonE010101P0022-x_J12	Cupin superfamily protein		Amin_forward_04854	1.79215	up	alexandrium-C-a-42e02.m13r	IBR (In Between Ring fingers) domain		CUST_10108_PI234877732	1.83435	up	AonE010101P0028-x_J16	unknown/hypothetical protein
Amin_forward_09095	2.19816	up	alexandrium-C-a-81o12.m13r	Cyclin-kinase-activating kinase p42		Amin_reverse_15248	1.52007	up	alexandrium-C-a-35d11.m13f	KH domain		CUST_1024_PI234877732	1.76538	up	AonE010101P0007-x_E23	unknown/hypothetical protein
CUST_10014_PI235167212	1.5167	up	42751072	Cyclophilin type peptidyl-prolyl cis-trans isomerase/CLD		CUST_10153_PI234877732	1.74211	up	AonE010101P0004-x_B10	Kinesin-associated protein (KAP)		CUST_1204_PI235167212	1.57278	up	40755505	unknown/hypothetical protein
CUST_1642_PI234877732	1.5609	up	AosE010101P0003-x_G21	cytochrome b		CUST_7138_PI234877732	1.83494	up	AonE010101P0006-x_C10	KOW motif		CUST_1220_PI234877732	2.36619	up	AonE010101P0019-x_M20	unknown/hypothetical protein
CUST_7079_PI235167212	1.795	up	42751694	Cytochrome b559 subunit beta		CUST_2215_PI234877732	2.11399	up	AonE010101P0001-x_J13	luciferin-binding protein		CUST_1440_PI235167212	1.53727	up	42752152	unknown/hypothetical protein
Amin_forward_02091	3.58281	up	alexandrium-C-a-14a08.m13f	cytochrome b6 (petB)		CUST_3800_PI234877732	2.07839	up	AonE010101P0013-x_G13	major facilitator superfamily MFS_1		CUST_171_PI234877732	1.64604	up	AonE010101P0007-x_C19	unknown/hypothetical protein
CUST_5000_PI234877732	1.76474	up	AonE010101P0009-x_G01	cytochrome P450		CUST_6064_PI234877732	3.88814	up	AonE010101P0014-x_K24	MAM domain containing prtoein		CUST_3522_PI235167212	1.74967	up	42748402	unknown/hypothetical protein
Amin_forward_09589	1.86706	up	alexandrium-C-a-85n03.m13r	delta carbonic anhydrase 1 (ca1)		CUST_2181_PI235167212	1.57802	up	42751372	Metallopeptidase family M24		CUST_3628_PI234877732	1.51555	up	AonE010101P0006-x_K17	unknown/hypothetical protein
Amin_reverse_18143	1.74278	up	alexandrium-C-a-62f11.m13f	Dihydroceramide delta(4)-desaturase		CUST_3716_PI235167212	1.57383	up	54436315	Metallopeptidase family M24		CUST_4879_PI234877732	1.54328	up	AonE010101P0012-x_O15	unknown/hypothetical protein
Amin_forward_02136	1.53175	up	alexandrium-C-a-14d10.m13f	Dual specificity phosphatase, catalytic domain		CUST_322_PI235167212	1.93013	up	54436687	Mitogen-activated protein kinase kinase 2		CUST_5981_PI235167212	1.5756	up	40756944	unknown/hypothetical protein
CUST_2765_PI234877732	2.06907	up	AonE010101P0002-x_I06	Dual specificity protein phosphatase 9; AltName: Full=Mitogen-activated protein kinase phosphatase 4		CUST_5593_PI234877732	1.76908	up	AonE010101P0010-x_K22	NOL1/NOP2/sun family		CUST_6002_PI235167212	1.58411	up	42750402	unknown/hypothetical protein
Amin_forward_03399	2.96781	up	alexandrium-C-a-28b04.m13r	DUF1295		CUST_7913_PI234877732	1.62147	up	AonE010101P0027-x_I22	Peridinin-chlorophyll a-binding protein 1		CUST_6539_PI234877732	1.63842	up	AonE010101P0014-x_L14	unknown/hypothetical protein
Amin_forward_00379	1.57177	up	alexandrium-C-a-04d06.m13r	DUF1298		Amin_forward_09627	1.64922	up	alexandrium-C-a-86a08.m13r	phosphatidylinositol 3- and 4-kinase domain-containing protein		CUST_7040_PI234877732	1.74004	up	AonE010101P0023-x_J04	unknown/hypothetical protein
CUST_6106_PI234877732	1.61578	up	AonE010101P0005-x_D03	DUF1768		CUST_664_PI235167212	2.19382	up	42751218	PPR repeat		CUST_7524_PI235167212	1.91677	up	38452799	unknown/hypothetical protein
CUST_2308_PI234877732	1.61776	up	AonE010101P0004-x_B15	DUF1796		Amin_forward_01244	4.18497	up	alexandrium-C-a-09b09.m13r	Protein of unknown function (DUF1637)		CUST_7741_PI234877732	1.65201	up	AonE010101P0003-x_B03	unknown/hypothetical protein
CUST_5683_PI235167212	1.68564	up	54437771	DUF2493		CUST_7342_PI234877732	1.81857	up	AonE010101P0001-x_K20	ribosomal RNA		CUST_7796_PI235167212	2.19787	up	42748883	unknown/hypothetical protein
CUST_5216_PI235167212	1.75157	up	54438738	DUF3469		CUST_2825_PI235167212	1.54527	up	54438957	Ribosomal_L28e / hypothetical		CUST_8600_PI235167212	1.704	up	42748718	unknown/hypothetical protein
CUST_2103_PI235167212	2.82236	up	54437366	DUF3482		Amin_forward_07673	1.91408	up	alexandrium-C-a-69a11.m13f	Serine hydrolase (FSH1)		CUST_8723_PI234877732	2.04233	up	AonE010101P0024-x_C05	unknown/hypothetical protein
CUST_3855_PI235167212	1.71274	up	42752237	DUF410		CUST_2781_PI234877732	1.77187	up	AonE010101P0005-x_P14	Sodium/calcium exchanger protein		CUST_8731_PI234877732	1.68537	up	AonE010101P0026-x_A24	unknown/hypothetical protein
CUST_2223_PI234877732	1.74566	up	AonE010101P0010-x_O01	DUF821		Amin_forward_10970	1.6454	up	alexandrium-C-a-98e04.m13r	Sodium/hydrogen exchanger family		CUST_9057_PI234877732	1.59389	up	AonE010101P0026-x_E09	unknown/hypothetical protein
CUST_4604_PI235167212	1.52236	up	42751232	Elongation factor 2		CUST_2892_PI235167212	1.88969	up	42751151	ubiquinone/menaquinone biosynthesis methyltransferase-like protein		CUST_978_PI235167212	1.59463	up	38452134	unknown/hypothetical protein
Amin_reverse_16545	1.52945	up	alexandrium-C-a-47e09.m13r	Elongation factor Tu C-terminal domain		Amin_forward_00494	2.84092	up	alexandrium-C-a-06a12.m13f	unknown/hypothetical protein		CUST_2563_PI234877732	1.58487	up	AonE010101P0010-x_B11	Uroporphyrinogen decarboxylase (URO-D)
Amin_forward_01532	2.1475	up	alexandrium-C-a-100g05.m13r	Elongation factor Tu GTP binding domain		Amin_forward_00771	1.98338	up	alexandrium-C-a-07b07.m13r	unknown/hypothetical protein		Amin_forward_02999	2.11355	down	alexandrium-C-a-23h03.m13r	Bestrophin
CUST_332_PI235167212	3.47226	up	42752290	Ferredoxin		Amin_forward_01727	1.51112	up	alexandrium-C-a-10d10.m13r	unknown/hypothetical protein		CUST_10470_PI234877732	2.33117	down	AonE010101P0004-x_G24	Biotin-requiring enzyme
Amin_forward_06042	1.50266	up	alexandrium-C-a-53f01.m13f	GDSL family lipase		Amin_forward_02226	1.58705	up	alexandrium-C-a-15c12.m13r	unknown/hypothetical protein		CUST_7912_PI234877732	1.5605	down	AonE010101P0018-x_P07	Cupin superfamily protein
CUST_5455_PI234877732	2.1359	up	AonE010101P0009-x_J09	Glutathione S-transferase		Amin_forward_02419	1.55599	up	alexandrium-C-a-17e12.m13r	unknown/hypothetical protein		CUST_6881_PI235167212	1.91485	down	54438768	cystathionine beta-lyase
Amin_reverse_16245	2.475	up	alexandrium-C-a-44e07.m13r	Glycolipid 2-alpha-mannosyltransferase		Amin_forward_02483	1.50577	up	alexandrium-C-a-18b12.m13r	unknown/hypothetical protein		CUST_1765_PI234877732	1.85027	down	AonE010101P0011-x_A15	cytochrome b6/f complex subunit IV (petD)
Amin_reverse_13161	2.28187	up	alexandrium-C-a-13c10.m13f2	Glycosyltransferase 8 domain-containing protein		Amin_forward_03920	1.5421	up	alexandrium-C-a-33e06.m13r	unknown/hypothetical protein		CUST_10140_PI234877732	1.50871	down	AonE010101P0020-x_C19	Glycosyl transferase family 8
CUST_3300_PI234877732	1.50347	up	AonE010101P0029-x_J23	Glycosyltransferase family 29 (sialyltransferase)		Amin_forward_04484	2.27087	up	alexandrium-C-a-39b18.m13r	unknown/hypothetical protein		Amin_forward_09608	1.93145	down	alexandrium-C-a-85p11.m13f	Kelch domains containing protein
CUST_2199_PI234877732	2.74742	up	AonE010101P0021-x_N16	Helicase conserved C-terminal domain		Amin_forward_04624	1.70735	up	alexandrium-C-a-40g03.m13f	unknown/hypothetical protein		Amin_forward_10177	1.65988	down	alexandrium-C-a-91m23.m13r	major facilitator superfamily MFS_1
Amin_forward_07704	1.54463	up	alexandrium-C-a-69c06.m13f	helicase-associated		Amin_forward_05108	2.05002	up	alexandrium-C-a-44d11.m13r	unknown/hypothetical protein		CUST_10668_PI234877732	2.1135	down	AonE010101P0025-x_C19	Protoceratium reticulatum 23S ribosomal RNA
CUST_8054_PI234877732	1.60039	up	AosE010101P0003-x_I05	histone-like protein		Amin_forward_06537	2.20486	up	alexandrium-C-a-57p15.m13r	unknown/hypothetical protein		CUST_4353_PI235167212	1.84188	down	54438357	Putative mitogen-activated protein kinase kinase 2
CUST_6318_PI234877732	2.02576	up	AonE010101P0012-x_O11	Hsp90 protein		Amin_forward_06775	1.73297	up	alexandrium-C-a-60c09.m13r	unknown/hypothetical protein		CUST_10519_PI234877732	1.69642	down	AonE010101P0029-x_E19	Ubiquitin carboxyl-terminal hydrolase
Amin_reverse_12825	1.56427	up	alexandrium-C-a-10b03.m13f	Inositol polyphosphate kinase		Amin_forward_07252	1.72695	up	alexandrium-C-a-65b12.m13f	unknown/hypothetical protein		Amin_forward_00566	1.57578	down	alexandrium-C-a-06d04.m13r	unknown/hypothetical protein
CUST_10686_PI235167212	2.89196	up	42751575	integral membrane protein		Amin_forward_08015	1.69017	up	alexandrium-C-a-72a02.m13f	unknown/hypothetical protein		Amin_forward_00723	1.51674	down	alexandrium-C-a-06h12.m13f	unknown/hypothetical protein
Amin_forward_02491	1.53947	up	alexandrium-C-a-18c07.m13r	Ion transport protein		Amin_forward_09796	1.64226	up	alexandrium-C-a-87p06.m13r	unknown/hypothetical protein		Amin_forward_01359	1.62382	down	alexandrium-C-a-09f05.m13r	unknown/hypothetical protein
CUST_6473_PI234877732	1.5565	up	AosE010101P0003-x_G12	Ion transport protein		Amin_forward_09949	1.94732	up	alexandrium-C-a-89e08.m13r	unknown/hypothetical protein		Amin_forward_02154	2.53397	down	alexandrium-C-a-14f03.m13r	unknown/hypothetical protein
CUST_4289_PI234877732	1.89209	up	AonE010101P0030-x_O20	KH domain		Amin_forward_09995	1.55582	up	alexandrium-C-a-90b07.m13r	unknown/hypothetical protein		Amin_forward_06671	1.51801	down	alexandrium-C-a-59d22.m13f	unknown/hypothetical protein
CUST_5406_PI234877732	1.79071	up	AonE010101P0021-x_K19	Kinesin-associated protein (KAP)		Amin_reverse_11159	1.52143	up	alexandrium-C-a-01b11.m13f	unknown/hypothetical protein		Amin_forward_07304	2.38043	down	alexandrium-C-a-65g10.m13r	unknown/hypothetical protein
CUST_10733_PI234877732	4.24308	up	AonE010101P0010-x_F19	large subunit ribosomal RNA		Amin_reverse_12545	2.49826	up	alexandrium-C-a-09h03.m13f	unknown/hypothetical protein		Amin_reverse_12154	1.84305	down	alexandrium-C-a-08b11.m13r	unknown/hypothetical protein
CUST_1441_PI234877732	1.94622	up	AonE010101P0013-x_N09	large subunit ribosomal RNA		Amin_reverse_12990	3.11333	up	alexandrium-C-a-11f06.m13f	unknown/hypothetical protein		Amin_reverse_12402	1.76883	down	alexandrium-C-a-09c07.m13f	unknown/hypothetical protein
CUST_5983_PI234877732	2.23373	up	AonE010101P0030-x_M22	large subunit ribosomal RNA		Amin_reverse_13467	1.61848	up	alexandrium-C-a-16e05.m13f2	unknown/hypothetical protein		Amin_reverse_21030	1.60949	down	alexandrium-C-a-89a01.m13r	unknown/hypothetical protein
CUST_7491_PI234877732	1.51937	up	AonE010101P0027-x_H20	large subunit ribosomal RNA		Amin_reverse_14591	1.62094	up	alexandrium-C-a-28f05.m13f	unknown/hypothetical protein		CUST_10153_PI235167212	1.53609	down	42748361	unknown/hypothetical protein
Amin_forward_05669	2.42473	up	alexandrium-C-a-49p03.m13f	Leucine carboxyl methyltransferase		Amin_reverse_15501	1.66643	up	alexandrium-C-a-37n03.m13f	unknown/hypothetical protein		CUST_10351_PI235167212	2.06786	down	40758860	unknown/hypothetical protein
CUST_2212_PI234877732	2.52934	up	AonE010101P0022-x_L03	LSU rRNA		Amin_reverse_15852	1.54285	up	alexandrium-C-a-41d11.m13f	unknown/hypothetical protein		CUST_1194_PI235167212	1.6839	down	40757211	unknown/hypothetical protein
CUST_3835_PI235167212	1.88009	up	42751238	magnesium and cobalt transport protein, CorA		Amin_reverse_18239	1.56313	up	alexandrium-C-a-63f04.m13r	unknown/hypothetical protein		CUST_2606_PI234877732	1.57494	down	AonE010101P0007-x_P11	unknown/hypothetical protein
CUST_1609_PI234877732	1.56921	up	AonE010101P0007-x_C22	major facilitator superfamily MFS_1		Amin_reverse_18628	2.16701	up	alexandrium-C-a-67c12.m13f	unknown/hypothetical protein		CUST_3463_PI235167212	2.4037	down	40759302	unknown/hypothetical protein
CUST_10521_PI234877732	2.56521	up	AonE010101P0008-x_H20	Malonyl CoA-acyl carrier protein transacylase		Amin_reverse_19463	1.51465	up	alexandrium-C-a-74f12.m13f	unknown/hypothetical protein		CUST_366_PI235167212	1.93738	down	42749754	unknown/hypothetical protein
CUST_7723_PI234877732	1.5251	up	AonE010101P0024-x_J09	MAPEG family		Amin_reverse_21978	1.6095	up	alexandrium-C-a-97f02.m13f	unknown/hypothetical protein		CUST_4059_PI234877732	1.69905	down	AonE010101P0009-x_O07	unknown/hypothetical protein
Amin_reverse_15024	2.75377	up	alexandrium-C-a-33b07.m13f	mitochondrial pyruvate dehydrogenase kinase		CUST_10195_PI234877732	1.69469	up	AonE010101P0025-x_A16	unknown/hypothetical protein		CUST_4310_PI235167212	1.64744	down	42751128	unknown/hypothetical protein
CUST_4547_PI234877732	1.61453	up	AonE010101P0018-x_F14	Mitochondrial substrate carrier family protein		CUST_10311_PI234877732	1.51941	up	AonE010101P0016-x_B04	unknown/hypothetical protein		CUST_4586_PI234877732	1.55082	down	AonE010101P0018-x_M22	unknown/hypothetical protein
Amin_forward_00243	1.69904	up	alexandrium-C-a-03a08.m13r	Mitogen-activated protein kinase ERK-A		CUST_10422_PI234877732	2.997	up	AonE010101P0005-x_M11	unknown/hypothetical protein		CUST_4594_PI234877732	1.71041	down	AonE010101P0011-x_A05	unknown/hypothetical protein
CUST_8862_PI234877732	1.87739	up	AonE010101P0025-x_I21	N2227-like protein (This is thought to be expressed during meiosis and may be involved in the defence response to stressful conditions)		CUST_10424_PI234877732	1.67333	up	AonE010101P0028-x_P15	unknown/hypothetical protein		CUST_5646_PI234877732	1.9503	down	AonE010101P0024-x_N17	unknown/hypothetical protein
Amin_forward_06323	3.9149	up	alexandrium-C-a-56a03.m13r	NAD:arginine ADP-ribosyltransferase		CUST_10448_PI235167212	1.55859	up	54437526	unknown/hypothetical protein		CUST_5695_PI234877732	1.51189	down	AonE010101P0013-x_M12	unknown/hypothetical protein
Amin_forward_07605	1.88553	up	alexandrium-C-a-68d11.m13r	NAD:arginine ADP-ribosyltransferase		CUST_10551_PI234877732	3.1114	up	AonE010101P0026-x_F04	unknown/hypothetical protein		CUST_5930_PI235167212	2.00231	down	42750217	unknown/hypothetical protein
Amin_forward_01028	1.6773	up	alexandrium-C-a-08c02.m13r	Nucleotide-sugar transporter		CUST_10630_PI235167212	1.60264	up	40755334	unknown/hypothetical protein		CUST_6124_PI235167212	1.96224	down	40754973	unknown/hypothetical protein
CUST_5952_PI234877732	2.22544	up	AonE010101P0010-x_F12	Nucleotide-sugar transporter		CUST_1165_PI235167212	2.50184	up	40754935	unknown/hypothetical protein		CUST_6293_PI235167212	2.13259	down	37760136	unknown/hypothetical protein
CUST_4364_PI234877732	1.50725	up	AonE010101P0015-x_L16	Papain family cysteine protease		CUST_1214_PI235167212	2.03686	up	40758197	unknown/hypothetical protein		CUST_6392_PI234877732	1.60427	down	AonE010101P0013-x_A08	unknown/hypothetical protein
Amin_forward_08144	1.55764	up	alexandrium-C-a-73a10.m13r	patched protein-like protein		CUST_1222_PI235167212	3.51273	up	40754970	unknown/hypothetical protein		CUST_6899_PI234877732	1.7072	down	AonE010101P0017-x_J09	unknown/hypothetical protein
Amin_reverse_15391	1.5264	up	alexandrium-C-a-36m21.m13f	PCNA		CUST_1300_PI234877732	1.51389	up	AonE010101P0004-x_J21	unknown/hypothetical protein		CUST_7252_PI235167212	1.74879	down	42749748	unknown/hypothetical protein
Amin_reverse_12182	3.19491	up	alexandrium-C-a-08c10.m13f	Peptidyl-prolyl cis-trans isomerase C		CUST_1336_PI235167212	1.50792	up	40754799	unknown/hypothetical protein		CUST_8326_PI235167212	1.65068	down	42750294	unknown/hypothetical protein
CUST_10269_PI235167212	1.75615	up	58180008	Peridinin-chlorophyll a-binding protein 1		CUST_1340_PI235167212	2.38645	up	40759077	unknown/hypothetical protein		CUST_9159_PI235167212	1.55085	down	42748104	unknown/hypothetical protein
CUST_10403_PI234877732	2.3825	up	AonE010101P0004-x_K23	Peridinin-chlorophyll a-binding protein 1		CUST_1381_PI235167212	1.91359	up	40755517	unknown/hypothetical protein		CUST_9345_PI235167212	2.05283	down	37760326	unknown/hypothetical protein
CUST_280_PI234877732	2.38181	up	AonE010101P0013-x_G22	Peridinin-chlorophyll a-binding protein 1		CUST_1455_PI235167212	1.69704	up	40756587	unknown/hypothetical protein
CUST_3743_PI234877732	1.96872	up	AonE010101P0024-x_H09	Peridinin-chlorophyll a-binding protein 1		CUST_1691_PI234877732	1.74669	up	AonE010101P0007-x_D02	unknown/hypothetical protein
CUST_5625_PI234877732	1.7881	up	AonE010101P0004-x_G07	Peridinin-chlorophyll a-binding protein 1		CUST_1700_PI234877732	2.51959	up	AonE010101P0011-x_E14	unknown/hypothetical protein
CUST_7435_PI234877732	2.12053	up	AonE010101P0006-x_O18	Peridinin-chlorophyll a-binding protein 1		CUST_1783_PI235167212	1.83496	up	40757708	unknown/hypothetical protein
Amin_forward_07027	1.84543	up	alexandrium-C-a-62g12.m13r	Pheophorbide a oxygenase		CUST_1930_PI234877732	1.6048	up	AonE010101P0021-x_N04	unknown/hypothetical protein
Amin_forward_05848	1.8212	up	alexandrium-C-a-51l06.m13r	Phosphatidylinositol-4-phosphate 5-kinase		CUST_2149_PI234877732	2.3269	up	AonE010101P0019-x_O22	unknown/hypothetical protein
CUST_6734_PI234877732	1.99335	up	AonE010101P0015-x_O01	Phytanoyl-CoA dioxygenase (PhyH)		CUST_2341_PI234877732	2.86772	up	AonE010101P0022-x_F18	unknown/hypothetical protein
Amin_forward_10312	1.59792	up	alexandrium-C-a-93e16.m13r	polynucleotide kinase- 3'-phosphatase		CUST_2383_PI235167212	1.72319	up	54437209	unknown/hypothetical protein
CUST_8211_PI235167212	2.41087	up	42752157	PPR repeat		CUST_2447_PI234877732	3.51118	up	AonE010101P0024-x_K03	unknown/hypothetical protein
Amin_forward_04329	5.01037	up	alexandrium-C-a-37j03.m13r	prenylcysteine lyases ( EC:1.8.3.5)		CUST_2555_PI235167212	1.59721	up	42750411	unknown/hypothetical protein
CUST_4125_PI234877732	1.76675	up	AonE010101P0021-x_B15	Ras-related protein Rab-28		CUST_2653_PI235167212	3.28816	up	42751562	unknown/hypothetical protein
CUST_10608_PI234877732	1.57765	up	AonE010101P0017-x_P10	Ras-related protein Rab5		CUST_2686_PI235167212	1.61497	up	40757458	unknown/hypothetical protein
Amin_reverse_16186	2.64539	up	alexandrium-C-a-44a08.m13f	Respiratory-chain NADH dehydrogenase 24 Kd subunit & Oxidoreductase FAD-binding domain		CUST_2702_PI234877732	3.52397	up	AonE010101P0019-x_L03	unknown/hypothetical protein
CUST_5228_PI234877732	1.54911	up	AonE010101P0017-x_K10	ribosomal RNA		CUST_2988_PI234877732	2.36186	up	AonE010101P0012-x_O08	unknown/hypothetical protein
Amin_forward_09544	1.56067	up	alexandrium-C-a-85h19.m13r	RNA recognition motif. (a.k.a. RRM, RBD, or RNP domain)		CUST_3037_PI235167212	1.64323	up	42749196	unknown/hypothetical protein
CUST_6797_PI235167212	1.51817	up	54438170	serine/threonine protein kinase		CUST_3206_PI234877732	1.69158	up	AonE010101P0002-x_F14	unknown/hypothetical protein
Amin_forward_03821	1.65283	up	alexandrium-C-a-32e08.m13r	serine/threonine-protein kinase		CUST_325_PI235167212	2.88185	up	38453240	unknown/hypothetical protein
CUST_5533_PI234877732	4.60121	up	AonE010101P0024-x_O18	S-formylglutathione hydrolase		CUST_3396_PI235167212	2.38455	up	42750848	unknown/hypothetical protein
CUST_5640_PI234877732	1.53505	up	AonE010101P0014-x_B10	Signalosome subunit 4		CUST_353_PI234877732	1.64315	up	AonE010101P0011-x_C17	unknown/hypothetical protein
Amin_reverse_21635	1.74601	up	alexandrium-C-a-94p12.m13r	Sodium/hydrogen exchanger family		CUST_3775_PI235167212	1.65811	up	40756159	unknown/hypothetical protein
CUST_7991_PI234877732	1.88086	up	AonE010101P0012-x_I10	sulfate transporter family protein		CUST_3823_PI234877732	2.55603	up	AonE010101P0008-x_G15	unknown/hypothetical protein
Amin_forward_02188	2.18251	up	alexandrium-C-a-14h10.m13r	Sulfotransferase domain		CUST_3850_PI235167212	1.90155	up	40755761	unknown/hypothetical protein
Amin_forward_03103	1.68232	up	alexandrium-C-a-25b03.m13f2	Sulfotransferase domain		CUST_3851_PI235167212	1.65265	up	42749034	unknown/hypothetical protein
Amin_forward_01581	1.50948	up	alexandrium-C-a-101c07.m13r	thioredoxin peroxidase		CUST_3902_PI235167212	3.93953	up	42751049	unknown/hypothetical protein
CUST_5942_PI234877732	1.77948	up	AonE010101P0014-x_G15	TonB-dependent Receptor Plug Domain		CUST_3926_PI235167212	2.34519	up	42748343	unknown/hypothetical protein
Amin_forward_08178	2.78715	up	alexandrium-C-a-73d03.m13f	TPR domain-containing protein		CUST_3942_PI235167212	1.53925	up	42748943	unknown/hypothetical protein
Amin_forward_10909	1.6716	up	alexandrium-C-a-98a09.m13r	Transmembrane amino acid transporter protein		CUST_4033_PI235167212	1.64679	up	42748453	unknown/hypothetical protein
Amin_forward_07955	1.84423	up	alexandrium-C-a-71d03.m13f	tRNA/rRNA methyltransferase (SpoU) family protein		CUST_4097_PI234877732	1.52316	up	AonE010101P0003-x_K20	unknown/hypothetical protein
Amin_forward_08155	1.60297	up	alexandrium-C-a-73b12.m13r	Tubby-like F-box protein		CUST_4158_PI235167212	1.74464	up	42748451	unknown/hypothetical protein
Amin_forward_00371	1.61286	up	alexandrium-C-a-04c06.m13r	unknown/hypothetical protein		CUST_4218_PI234877732	1.51215	up	AonE010101P0002-x_H24	unknown/hypothetical protein
Amin_forward_00482	1.52975	up	alexandrium-C-a-06a06.m13r	unknown/hypothetical protein		CUST_4303_PI234877732	1.51759	up	AonE010101P0019-x_H05	unknown/hypothetical protein
Amin_forward_00986	2.60165	up	alexandrium-C-a-08a06.m13r	unknown/hypothetical protein		CUST_4462_PI234877732	1.56762	up	AonE010101P0016-x_E13	unknown/hypothetical protein
Amin_forward_01235	1.61922	up	alexandrium-C-a-09b06.m13f	unknown/hypothetical protein		CUST_448_PI234877732	1.86944	up	AonE010101P0019-x_P09	unknown/hypothetical protein
Amin_forward_01515	2.58475	up	alexandrium-C-a-100f06.m13r	unknown/hypothetical protein		CUST_4710_PI235167212	1.72593	up	54438276	unknown/hypothetical protein
Amin_forward_02473	2.54541	up	alexandrium-C-a-18a12.m13r	unknown/hypothetical protein		CUST_4768_PI235167212	2.24834	up	40757946	unknown/hypothetical protein
Amin_forward_02936	1.67223	up	alexandrium-C-a-23c08.m13f	unknown/hypothetical protein		CUST_4853_PI235167212	1.75764	up	42750098	unknown/hypothetical protein
Amin_forward_03046	1.59455	up	alexandrium-C-a-24e09.m13r	unknown/hypothetical protein		CUST_4953_PI235167212	2.30068	up	42750872	unknown/hypothetical protein
Amin_forward_03285	2.09504	up	alexandrium-C-a-26k02.m13r	unknown/hypothetical protein		CUST_5138_PI235167212	3.3298	up	40756496	unknown/hypothetical protein
Amin_forward_03900	2.40273	up	alexandrium-C-a-33c06.m13r	unknown/hypothetical protein		CUST_5334_PI234877732	1.67229	up	AonE010101P0004-x_K03	unknown/hypothetical protein
Amin_forward_04017	1.99748	up	alexandrium-C-a-34e04.m13r	unknown/hypothetical protein		CUST_5334_PI235167212	2.87128	up	37759900	unknown/hypothetical protein
Amin_forward_04106	1.81295	up	alexandrium-C-a-35c06.m13f	unknown/hypothetical protein		CUST_5673_PI235167212	2.15788	up	42749387	unknown/hypothetical protein
Amin_forward_07362	2.04153	up	alexandrium-C-a-66c05.m13r	unknown/hypothetical protein		CUST_5699_PI234877732	1.59515	up	AosE010101P0003-x_A16	unknown/hypothetical protein
Amin_forward_08325	1.93006	up	alexandrium-C-a-74f09.m13f	unknown/hypothetical protein		CUST_5706_PI235167212	1.51624	up	40756289	unknown/hypothetical protein
Amin_forward_08433	1.70674	up	alexandrium-C-a-75f01.m13r	unknown/hypothetical protein		CUST_5846_PI234877732	1.52644	up	AonE010101P0002-x_L23	unknown/hypothetical protein
Amin_forward_09103	3.34635	up	alexandrium-C-a-81o24.m13r	unknown/hypothetical protein		CUST_5909_PI234877732	1.6573	up	AonE010101P0002-x_G11	unknown/hypothetical protein
Amin_forward_09288	1.7529	up	alexandrium-C-a-83d04.m13r2	unknown/hypothetical protein		CUST_6096_PI235167212	2.00699	up	38452057	unknown/hypothetical protein
Amin_forward_09612	1.55944	up	alexandrium-C-a-85p15.m13r	unknown/hypothetical protein		CUST_6204_PI235167212	1.58231	up	42749862	unknown/hypothetical protein
Amin_forward_09783	1.824	up	alexandrium-C-a-87n06.m13r	unknown/hypothetical protein		CUST_6232_PI235167212	1.53961	up	40756857	unknown/hypothetical protein
Amin_forward_10262	1.66278	up	alexandrium-C-a-92n05.m13r	unknown/hypothetical protein		CUST_6508_PI235167212	1.55644	up	40756238	unknown/hypothetical protein
Amin_forward_10481	1.59878	up	alexandrium-C-a-94n08.m13r	unknown/hypothetical protein		CUST_6721_PI235167212	1.7492	up	40755890	unknown/hypothetical protein
Amin_forward_10663	1.9565	up	alexandrium-C-a-96b08.m13r2	unknown/hypothetical protein		CUST_6879_PI235167212	1.56673	up	54438125	unknown/hypothetical protein
Amin_reverse_11136	1.73686	up	alexandrium-C-a-01a02.m13f	unknown/hypothetical protein		CUST_6979_PI234877732	1.56468	up	AonE010101P0008-x_L20	unknown/hypothetical protein
Amin_reverse_11710	6.82106	up	alexandrium-C-a-06d08.m13f	unknown/hypothetical protein		CUST_7309_PI234877732	1.52205	up	AonE010101P0025-x_H19	unknown/hypothetical protein
Amin_reverse_11890	1.61001	up	alexandrium-C-a-07b03.m13r	unknown/hypothetical protein		CUST_7334_PI234877732	1.57851	up	AonE010101P0018-x_G07	unknown/hypothetical protein
Amin_reverse_11993	1.82186	up	alexandrium-C-a-07e09.m13f	unknown/hypothetical protein		CUST_7392_PI235167212	1.53643	up	42748233	unknown/hypothetical protein
Amin_reverse_12600	1.50544	up	alexandrium-C-a-100c05.m13f	unknown/hypothetical protein		CUST_7489_PI234877732	1.53621	up	AonE010101P0026-x_J19	unknown/hypothetical protein
Amin_reverse_12954	7.53972	up	alexandrium-C-a-11c11.m13f	unknown/hypothetical protein		CUST_7633_PI235167212	2.25873	up	40759463	unknown/hypothetical protein
Amin_reverse_12973	3.00176	up	alexandrium-C-a-11e07.m13f	unknown/hypothetical protein		CUST_7724_PI234877732	1.62128	up	AonE010101P0008-x_P01	unknown/hypothetical protein
Amin_reverse_13760	1.61413	up	alexandrium-C-a-20d01.m13f	unknown/hypothetical protein		CUST_7745_PI234877732	1.62809	up	AonE010101P0013-x_C22	unknown/hypothetical protein
Amin_reverse_14341	1.79072	up	alexandrium-C-a-26b02.m13f2	unknown/hypothetical protein		CUST_7999_PI235167212	2.73799	up	40756651	unknown/hypothetical protein
Amin_reverse_15081	2.11339	up	alexandrium-C-a-33g06.m13f	unknown/hypothetical protein		CUST_800_PI234877732	1.73198	up	AonE010101P0001-x_G13	unknown/hypothetical protein
Amin_reverse_15206	2.6019	up	alexandrium-C-a-35a10.m13f	unknown/hypothetical protein		CUST_8034_PI234877732	1.83402	up	AonE010101P0009-x_K18	unknown/hypothetical protein
Amin_reverse_16123	1.79865	up	alexandrium-C-a-43f20.m13f	unknown/hypothetical protein		CUST_8212_PI235167212	2.26542	up	38452355	unknown/hypothetical protein
Amin_reverse_16172	2.45559	up	alexandrium-C-a-43n08.m13f	unknown/hypothetical protein		CUST_8295_PI235167212	2.49708	up	42748863	unknown/hypothetical protein
Amin_reverse_17137	1.75718	up	alexandrium-C-a-53b11.m13r	unknown/hypothetical protein		CUST_8402_PI234877732	2.6105	up	AonE010101P0022-x_B05	unknown/hypothetical protein
Amin_reverse_17196	1.51806	up	alexandrium-C-a-53g08.m13f	unknown/hypothetical protein		CUST_8646_PI234877732	1.5066	up	AonE010101P0012-x_G24	unknown/hypothetical protein
Amin_reverse_17735	1.62211	up	alexandrium-C-a-58k04.m13r	unknown/hypothetical protein		CUST_8653_PI235167212	1.68201	up	40759682	unknown/hypothetical protein
Amin_reverse_18279	1.55351	up	alexandrium-C-a-64b04.m13r	unknown/hypothetical protein		CUST_8738_PI234877732	1.5259	up	AonE010101P0017-x_A08	unknown/hypothetical protein
Amin_reverse_18438	3.64633	up	alexandrium-C-a-65g11.m13f	unknown/hypothetical protein		CUST_8753_PI235167212	1.52943	up	40757650	unknown/hypothetical protein
Amin_reverse_18920	1.70713	up	alexandrium-C-a-70a05.m13f	unknown/hypothetical protein		CUST_8778_PI234877732	1.74462	up	AonE010101P0003-x_A22	unknown/hypothetical protein
Amin_reverse_19399	1.84867	up	alexandrium-C-a-74c07.m13r	unknown/hypothetical protein		CUST_879_PI235167212	1.52233	up	54436812	unknown/hypothetical protein
Amin_reverse_19816	1.75776	up	alexandrium-C-a-77g11.m13f	unknown/hypothetical protein		CUST_9000_PI235167212	2.98181	up	58179977	unknown/hypothetical protein
Amin_reverse_21174	2.03656	up	alexandrium-C-a-90e02.m13r	unknown/hypothetical protein		CUST_923_PI234877732	2.50283	up	AonE010101P0029-x_M18	unknown/hypothetical protein
Amin_reverse_21739	3.39225	up	alexandrium-C-a-95g12.m13f	unknown/hypothetical protein		CUST_9288_PI234877732	2.55681	up	AonE010101P0018-x_D04	unknown/hypothetical protein
CUST_10047_PI235167212	2.39044	up	42748904	unknown/hypothetical protein		CUST_9451_PI235167212	1.50206	up	58179816	unknown/hypothetical protein
CUST_10049_PI234877732	1.54809	up	AonE010101P0001-x_A16	unknown/hypothetical protein		CUST_9581_PI235167212	2.50545	up	38452966	unknown/hypothetical protein
CUST_10071_PI235167212	1.72841	up	40759331	unknown/hypothetical protein		CUST_9599_PI234877732	1.60196	up	AosE010101P0002-x_K17	unknown/hypothetical protein
CUST_10075_PI234877732	4.76939	up	AonE010101P0003-x_K22	unknown/hypothetical protein		CUST_9607_PI235167212	2.59155	up	42749955	unknown/hypothetical protein
CUST_10290_PI234877732	1.59921	up	AonE010101P0007-x_D17	unknown/hypothetical protein		CUST_9614_PI235167212	2.4301	up	42750463	unknown/hypothetical protein
CUST_10399_PI235167212	2.02606	up	37760226	unknown/hypothetical protein		CUST_9635_PI235167212	1.61119	up	40759630	unknown/hypothetical protein
CUST_10400_PI235167212	1.97827	up	54438832	unknown/hypothetical protein		CUST_9823_PI235167212	2.65417	up	42750235	unknown/hypothetical protein
CUST_1045_PI235167212	1.56787	up	40757205	unknown/hypothetical protein		CUST_983_PI235167212	2.73879	up	38452305	unknown/hypothetical protein
CUST_10531_PI235167212	11.3585	up	42750376	unknown/hypothetical protein		CUST_9833_PI235167212	1.51009	up	42749314	unknown/hypothetical protein
CUST_10532_PI235167212	3.12743	up	42748388	unknown/hypothetical protein		Amin_reverse_11513	2.05674	up	alexandrium-C-a-04d11.m13r	WD40 repeat containing protein
CUST_10547_PI235167212	1.53758	up	37648181	unknown/hypothetical protein		CUST_6344_PI235167212	1.62695	up	54438614	Zc3h12a-like Ribonuclease domain
CUST_10550_PI234877732	1.97553	up	AonE010101P0028-x_K24	unknown/hypothetical protein		CUST_7948_PI234877732	1.7611	down	AonE010101P0010-x_N01	18S rRNA
CUST_1143_PI235167212	1.51027	up	42749795	unknown/hypothetical protein		CUST_4787_PI234877732	1.51781	down	AonE010101P0005-x_P01	3-carboxy-cis,cis-muconate lactonizing enzyme
CUST_1145_PI234877732	1.54225	up	AonE010101P0007-x_I11	unknown/hypothetical protein		Amin_forward_01404	1.82745	down	alexandrium-C-a-09g12.m13r	ABC transporter
CUST_120_PI234877732	2.33062	up	AonE010101P0007-x_A02	unknown/hypothetical protein		CUST_6124_PI234877732	1.76291	down	AonE010101P0010-x_F18	Acetyltransferase (GNAT) family
CUST_1200_PI235167212	1.92034	up	40756401	unknown/hypothetical protein		Amin_forward_09119	1.66747	down	alexandrium-C-a-82b22.m13r	Calcium dependent ion transporter
CUST_1279_PI235167212	1.64877	up	42751315	unknown/hypothetical protein		CUST_6674_PI234877732	1.55221	down	AonE010101P0003-x_E12	calcium-dependent protein kinase (1)
CUST_1294_PI235167212	2.37925	up	40755966	unknown/hypothetical protein		CUST_9082_PI234877732	1.78367	down	AonE010101P0009-x_P21	chloroplast psbA protein D1
CUST_1368_PI235167212	1.58314	up	42748596	unknown/hypothetical protein		CUST_5502_PI234877732	1.70806	down	AonE010101P0003-x_D10	cox1
CUST_1383_PI235167212	3.64848	up	38453230	unknown/hypothetical protein		CUST_915_PI234877732	1.50043	down	AonE010101P0019-x_A11	cox1
CUST_1488_PI235167212	1.52116	up	42748323	unknown/hypothetical protein		CUST_2131_PI234877732	1.65568	down	AonE010101P0002-x_A20	DUF605
CUST_1531_PI235167212	2.41914	up	38451872	unknown/hypothetical protein		CUST_4394_PI235167212	1.53621	down	54437739	eIF-5A
CUST_1585_PI234877732	1.54609	up	AonE010101P0020-x_B14	unknown/hypothetical protein		Amin_forward_01909	1.74931	down	alexandrium-C-a-12b07.m13r	Glycosyl transferase family 8
CUST_1612_PI235167212	1.77129	up	40755526	unknown/hypothetical protein		Amin_forward_09740	1.65218	down	alexandrium-C-a-87d20.m13r	Glycosyltransferase 8 domain-containing protein
CUST_1654_PI235167212	1.52083	up	42752009	unknown/hypothetical protein		CUST_6296_PI234877732	1.87023	down	AonE010101P0009-x_N02	Helicase_C
CUST_1683_PI234877732	1.56585	up	AonE010101P0001-x_O02	unknown/hypothetical protein		CUST_10245_PI234877732	1.66109	down	AonE010101P0024-x_K08	large subunit ribosomal RNA
CUST_1706_PI234877732	4.26858	up	AonE010101P0012-x_M18	unknown/hypothetical protein		CUST_1866_PI234877732	2.68047	down	AonE010101P0016-x_C04	large subunit ribosomal RNA
CUST_1718_PI235167212	2.83091	up	42748715	unknown/hypothetical protein		CUST_5578_PI234877732	1.73671	down	AosE010101P0003-x_O05	large subunit ribosomal RNA
CUST_1773_PI234877732	1.51264	up	AonE010101P0004-x_F19	unknown/hypothetical protein		CUST_2335_PI234877732	1.85585	down	AonE010101P0005-x_C21	LSU rRNA
CUST_1806_PI235167212	1.53582	up	38452706	unknown/hypothetical protein		CUST_1084_PI234877732	1.90073	down	AonE010101P0029-x_H10	Macrocin-O-methyltransferase (TylF)
CUST_186_PI234877732	1.67575	up	AonE010101P0025-x_A22	unknown/hypothetical protein		CUST_10012_PI234877732	1.50008	down	AonE010101P0004-x_L23	Methyltransferase small domain
CUST_1955_PI235167212	1.8472	up	42751525	unknown/hypothetical protein		CUST_4088_PI234877732	1.6587	down	AonE010101P0007-x_H17	Peridinin-chlorophyll a-binding protein 1
CUST_2047_PI235167212	1.80263	up	38452322	unknown/hypothetical protein		Amin_reverse_21514	1.5696	down	alexandrium-C-a-93o22.m13r	Poly [ADP-ribose] polymerase
CUST_2113_PI235167212	1.70714	up	58179931	unknown/hypothetical protein		CUST_1954_PI234877732	1.57766	down	AonE010101P0008-x_O12	Poly(ADP-ribose) polymerase catalytic domain
CUST_2160_PI235167212	2.11201	up	42749253	unknown/hypothetical protein		CUST_3565_PI234877732	1.79097	down	AonE010101P0007-x_L09	ribosomal RNA
CUST_2247_PI235167212	1.63425	up	40757439	unknown/hypothetical protein		CUST_1006_PI235167212	1.60005	down	54438894	SAM dependent methyltransferases
CUST_2254_PI235167212	1.57486	up	42751498	unknown/hypothetical protein		Amin_reverse_15312	1.77738	down	alexandrium-C-a-36a17.m13f	short chain dehydrogenase family protein
CUST_2289_PI235167212	1.82518	up	38453265	unknown/hypothetical protein		Amin_forward_00624	1.78796	down	alexandrium-C-a-06f01.m13f	unknown/hypothetical protein
CUST_2467_PI234877732	1.53644	up	AonE010101P0026-x_B21	unknown/hypothetical protein		Amin_forward_03863	1.82919	down	alexandrium-C-a-32g09.m13r	unknown/hypothetical protein
CUST_2600_PI234877732	3.63546	up	AonE010101P0006-x_G22	unknown/hypothetical protein		Amin_forward_05470	1.59884	down	alexandrium-C-a-48c05.m13r	unknown/hypothetical protein
CUST_2797_PI235167212	1.50351	up	40757791	unknown/hypothetical protein		Amin_forward_06060	1.53263	down	alexandrium-C-a-53g05.m13r	unknown/hypothetical protein
CUST_2917_PI235167212	1.76355	up	40756191	unknown/hypothetical protein		Amin_forward_07383	1.52014	down	alexandrium-C-a-66e10.m13r	unknown/hypothetical protein
CUST_296_PI235167212	2.46934	up	40757744	unknown/hypothetical protein		Amin_forward_07921	1.72806	down	alexandrium-C-a-71a02.m13f	unknown/hypothetical protein
CUST_2972_PI235167212	4.89732	up	40756124	unknown/hypothetical protein		Amin_forward_08336	1.64066	down	alexandrium-C-a-74g03.m13r	unknown/hypothetical protein
CUST_3004_PI235167212	2.5856	up	42748838	unknown/hypothetical protein		Amin_forward_08424	1.52472	down	alexandrium-C-a-75d09.m13r	unknown/hypothetical protein
CUST_3323_PI235167212	2.05764	up	58179799	unknown/hypothetical protein		Amin_forward_11085	1.56474	down	alexandrium-C-a-99e02.m13r	unknown/hypothetical protein
CUST_3340_PI235167212	1.63725	up	42749681	unknown/hypothetical protein		Amin_reverse_12171	2.17311	down	alexandrium-C-a-08c06.m13f	unknown/hypothetical protein
CUST_3344_PI235167212	1.83895	up	54437215	unknown/hypothetical protein		Amin_reverse_21606	1.5476	down	alexandrium-C-a-94l22.m13r	unknown/hypothetical protein
CUST_3376_PI235167212	1.70633	up	40756228	unknown/hypothetical protein		Amin_reverse_21646	1.69065	down	alexandrium-C-a-95a03.m13r	unknown/hypothetical protein
CUST_3402_PI235167212	2.73525	up	42748503	unknown/hypothetical protein		CUST_10058_PI235167212	1.82995	down	42748486	unknown/hypothetical protein
CUST_3437_PI234877732	1.72703	up	AonE010101P0027-x_H15	unknown/hypothetical protein		CUST_10380_PI234877732	1.56547	down	AonE010101P0015-x_C16	unknown/hypothetical protein
CUST_3444_PI234877732	3.09107	up	AonE010101P0005-x_I09	unknown/hypothetical protein		CUST_10500_PI235167212	1.51258	down	42750023	unknown/hypothetical protein
CUST_3445_PI234877732	1.6787	up	AonE010101P0014-x_B24	unknown/hypothetical protein		CUST_1068_PI235167212	1.76161	down	42748889	unknown/hypothetical protein
CUST_3569_PI234877732	2.02254	up	AonE010101P0010-x_E17	unknown/hypothetical protein		CUST_1304_PI235167212	1.86792	down	42751055	unknown/hypothetical protein
CUST_3698_PI235167212	2.00611	up	42750851	unknown/hypothetical protein		CUST_1387_PI234877732	1.63331	down	AonE010101P0026-x_B04	unknown/hypothetical protein
CUST_3714_PI234877732	1.56846	up	AonE010101P0021-x_L08	unknown/hypothetical protein		CUST_172_PI234877732	1.53199	down	AonE010101P0007-x_H10	unknown/hypothetical protein
CUST_3740_PI235167212	3.80761	up	42748894	unknown/hypothetical protein		CUST_1764_PI234877732	1.66441	down	AonE010101P0020-x_L19	unknown/hypothetical protein
CUST_3756_PI235167212	2.87901	up	54437263	unknown/hypothetical protein		CUST_2225_PI235167212	1.59924	down	42748045	unknown/hypothetical protein
CUST_3814_PI235167212	1.54667	up	42748381	unknown/hypothetical protein		CUST_2778_PI234877732	1.73012	down	AonE010101P0004-x_H10	unknown/hypothetical protein
CUST_4026_PI235167212	1.75942	up	42748518	unknown/hypothetical protein		CUST_2805_PI234877732	1.62149	down	AonE010101P0023-x_C10	unknown/hypothetical protein
CUST_4120_PI234877732	1.51132	up	AonE010101P0021-x_I16	unknown/hypothetical protein		CUST_3094_PI235167212	1.8634	down	42751466	unknown/hypothetical protein
CUST_4143_PI235167212	1.63653	up	38453232	unknown/hypothetical protein		CUST_32_PI235167212	1.93007	down	42751140	unknown/hypothetical protein
CUST_4261_PI235167212	1.88803	up	42750100	unknown/hypothetical protein		CUST_3370_PI235167212	1.55743	down	40754725	unknown/hypothetical protein
CUST_4272_PI235167212	1.91476	up	42748878	unknown/hypothetical protein		CUST_3638_PI235167212	1.54473	down	40755674	unknown/hypothetical protein
CUST_4282_PI234877732	1.59601	up	AonE010101P0020-x_M16	unknown/hypothetical protein		CUST_3845_PI235167212	1.55563	down	42750671	unknown/hypothetical protein
CUST_4318_PI235167212	1.57845	up	58179972	unknown/hypothetical protein		CUST_407_PI235167212	1.78781	down	42749734	unknown/hypothetical protein
CUST_4330_PI235167212	2.14773	up	40759521	unknown/hypothetical protein		CUST_4113_PI235167212	1.50698	down	40757447	unknown/hypothetical protein
CUST_4655_PI234877732	1.68435	up	AonE010101P0009-x_P18	unknown/hypothetical protein		CUST_5092_PI235167212	1.94989	down	42751961	unknown/hypothetical protein
CUST_4920_PI234877732	2.2266	up	AonE010101P0009-x_G20	unknown/hypothetical protein		CUST_5205_PI235167212	1.70603	down	40755078	unknown/hypothetical protein
CUST_5001_PI234877732	4.38668	up	AonE010101P0026-x_N04	unknown/hypothetical protein		CUST_5256_PI234877732	1.62554	down	AonE010101P0011-x_P14	unknown/hypothetical protein
CUST_5008_PI235167212	1.56742	up	38451908	unknown/hypothetical protein		CUST_6219_PI234877732	2.0646	down	AonE010101P0023-x_C02	unknown/hypothetical protein
CUST_5114_PI235167212	4.08775	up	42750773	unknown/hypothetical protein		CUST_6288_PI234877732	1.55737	down	AonE010101P0002-x_L07	unknown/hypothetical protein
CUST_5136_PI235167212	1.7649	up	40756376	unknown/hypothetical protein		CUST_6353_PI234877732	1.72315	down	AonE010101P0002-x_P09	unknown/hypothetical protein
CUST_5338_PI235167212	2.76351	up	42749344	unknown/hypothetical protein		CUST_7046_PI235167212	1.6745	down	42751993	unknown/hypothetical protein
CUST_5388_PI235167212	2.28485	up	42751603	unknown/hypothetical protein		CUST_7177_PI235167212	1.60144	down	40755794	unknown/hypothetical protein
CUST_5446_PI234877732	6.64827	up	AonE010101P0016-x_E05	unknown/hypothetical protein		CUST_8136_PI235167212	1.74035	down	54436253	unknown/hypothetical protein
CUST_5446_PI235167212	2.23956	up	42750420	unknown/hypothetical protein		CUST_8211_PI234877732	1.5349	down	AonE010101P0018-x_F03	unknown/hypothetical protein
CUST_5464_PI235167212	1.60363	up	40755219	unknown/hypothetical protein		CUST_8340_PI235167212	1.50329	down	42749544	unknown/hypothetical protein
CUST_5487_PI234877732	2.20646	up	AonE010101P0008-x_M17	unknown/hypothetical protein		CUST_8722_PI234877732	1.73629	down	AonE010101P0009-x_P16	unknown/hypothetical protein
CUST_5533_PI235167212	2.71781	up	42752058	unknown/hypothetical protein		CUST_8829_PI235167212	1.5624	down	38451885	unknown/hypothetical protein
CUST_5541_PI235167212	2.98227	up	42748078	unknown/hypothetical protein		CUST_9298_PI234877732	1.58081	down	AonE010101P0030-x_A15	unknown/hypothetical protein
CUST_5687_PI235167212	1.68131	up	42749860	unknown/hypothetical protein		CUST_9734_PI235167212	1.84599	down	42749312	unknown/hypothetical protein
CUST_571_PI234877732	1.76113	up	AonE010101P0020-x_O24	unknown/hypothetical protein		CUST_9874_PI234877732	1.53574	down	AonE010101P0013-x_O05	unknown/hypothetical protein
CUST_5768_PI234877732	2.88207	up	AonE010101P0028-x_C01	unknown/hypothetical protein		Amin_forward_08357	1.58242	down	alexandrium-C-a-74h09.m13r	WD repeat-containing protein
CUST_5832_PI234877732	1.91684	up	AonE010101P0019-x_M01	unknown/hypothetical protein
CUST_606_PI234877732	5.16533	up	AonE010101P0015-x_I10	unknown/hypothetical protein
CUST_6070_PI234877732	1.76464	up	AonE010101P0027-x_F08	unknown/hypothetical protein
CUST_6080_PI234877732	2.24406	up	AonE010101P0007-x_J12	unknown/hypothetical protein
CUST_6095_PI235167212	1.7999	up	40756717	unknown/hypothetical protein
CUST_6111_PI235167212	4.10321	up	42749218	unknown/hypothetical protein
CUST_6218_PI234877732	3.19038	up	AonE010101P0025-x_H22	unknown/hypothetical protein
CUST_6354_PI234877732	1.88089	up	AonE010101P0011-x_I24	unknown/hypothetical protein
CUST_6495_PI235167212	1.68189	up	42749263	unknown/hypothetical protein
CUST_6735_PI235167212	2.53553	up	42752178	unknown/hypothetical protein
CUST_6891_PI235167212	1.50248	up	42749120	unknown/hypothetical protein
CUST_6994_PI234877732	1.82357	up	AonE010101P0003-x_M16	unknown/hypothetical protein
CUST_7098_PI235167212	3.29262	up	40759782	unknown/hypothetical protein
CUST_7379_PI235167212	1.69462	up	38453263	unknown/hypothetical protein
CUST_7507_PI234877732	1.62269	up	AonE010101P0027-x_L07	unknown/hypothetical protein
CUST_7512_PI235167212	1.96021	up	40757500	unknown/hypothetical protein
CUST_7523_PI235167212	3.4388	up	38451945	unknown/hypothetical protein
CUST_7623_PI235167212	1.94096	up	42751594	unknown/hypothetical protein
CUST_7658_PI235167212	1.90032	up	54436405	unknown/hypothetical protein
CUST_7824_PI235167212	2.74565	up	54438800	unknown/hypothetical protein
CUST_7912_PI235167212	2.96609	up	42751071	unknown/hypothetical protein
CUST_7956_PI235167212	1.65482	up	42749442	unknown/hypothetical protein
CUST_8083_PI234877732	1.50141	up	AonE010101P0009-x_G19	unknown/hypothetical protein
CUST_8179_PI234877732	1.80285	up	AonE010101P0018-x_H13	unknown/hypothetical protein
CUST_8358_PI235167212	1.62971	up	42748976	unknown/hypothetical protein
CUST_8372_PI234877732	2.11403	up	AonE010101P0020-x_C20	unknown/hypothetical protein
CUST_8375_PI235167212	1.54349	up	42748392	unknown/hypothetical protein
CUST_8388_PI235167212	1.71752	up	37648183	unknown/hypothetical protein
CUST_8559_PI235167212	2.40139	up	38452916	unknown/hypothetical protein
CUST_8670_PI234877732	1.56088	up	AonE010101P0019-x_M06	unknown/hypothetical protein
CUST_8713_PI234877732	1.5538	up	AonE010101P0016-x_K12	unknown/hypothetical protein
CUST_8719_PI235167212	1.52861	up	42749380	unknown/hypothetical protein
CUST_9017_PI235167212	1.50578	up	40759647	unknown/hypothetical protein
CUST_9049_PI235167212	1.73688	up	40757473	unknown/hypothetical protein
CUST_9126_PI235167212	3.12322	up	37760122	unknown/hypothetical protein
CUST_9263_PI235167212	2.56097	up	42750592	unknown/hypothetical protein
CUST_9277_PI235167212	2.62432	up	38452441	unknown/hypothetical protein
CUST_9351_PI235167212	2.37233	up	40759572	unknown/hypothetical protein
CUST_9394_PI234877732	1.63262	up	AonE010101P0002-x_K10	unknown/hypothetical protein
CUST_9446_PI235167212	1.78415	up	42748591	unknown/hypothetical protein
CUST_9493_PI235167212	1.5027	up	40758916	unknown/hypothetical protein
CUST_9513_PI234877732	1.89568	up	AonE010101P0025-x_G22	unknown/hypothetical protein
CUST_9612_PI235167212	1.84037	up	38452653	unknown/hypothetical protein
CUST_9624_PI235167212	1.61105	up	42751606	unknown/hypothetical protein
CUST_9640_PI235167212	1.54038	up	38452959	unknown/hypothetical protein
CUST_9641_PI234877732	1.55352	up	AonE010101P0004-x_F06	unknown/hypothetical protein
CUST_9780_PI234877732	1.60766	up	AonE010101P0023-x_G09	unknown/hypothetical protein
CUST_9795_PI235167212	1.5123	up	42751411	unknown/hypothetical protein
CUST_9816_PI235167212	2.17848	up	38452752	unknown/hypothetical protein
CUST_9840_PI235167212	1.68199	up	42751846	unknown/hypothetical protein
CUST_9852_PI235167212	1.58117	up	42749707	unknown/hypothetical protein
CUST_9860_PI235167212	3.29533	up	42751433	unknown/hypothetical protein
CUST_9940_PI235167212	1.68267	up	42749845	unknown/hypothetical protein
CUST_9966_PI235167212	3.21516	up	40755035	unknown/hypothetical protein
CUST_6528_PI234877732	1.52281	up	AosE010101P0003-x_C21	Voltage-dependent calcium channel protein
CUST_7604_PI234877732	2.88827	up	AonE010101P0001-x_K14	voltage-gated ion channel superfamily
CUST_3486_PI235167212	1.69293	up	42751915	WD repeat-containing protein
CUST_4813_PI235167212	1.5206	up	54438562	Zc3h12a-like Ribonuclease domain
CUST_2471_PI234877732	2.55496	up	AonE010101P0013-x_N19	Zinc finger, C3HC4 type (RING finger)
CUST_5276_PI234877732	2.04731	down	AosE010101P0003-x_C22	28S rRNA
Amin_reverse_13713	1.70735	down	alexandrium-C-a-19e06.m13f	2-acylglycerol O-acyltransferase 3
Amin_forward_02062	1.95148	down	alexandrium-C-a-13g03.m13r	60S ribosomal protein L6-1
Amin_reverse_21928	1.53382	down	alexandrium-C-a-97b04.m13f	ADP-ribosylation/Crystallin
CUST_5475_PI234877732	1.97497	down	AonE010101P0007-x_P20	Alexandrium catenella mitochondrial cox1_17 and cox1_18 genes for cytochrome c oxidase subunit 1
CUST_4186_PI234877732	3.19332	down	AosE010101P0003-x_B13	C2 domain containing protein
Amin_forward_01913	1.54612	down	alexandrium-C-a-12b12.m13r	Cell wall alpha-1,3-glucan synthase
CUST_513_PI234877732	1.65548	down	AonE010101P0006-x_F19	CS domain
CUST_6898_PI234877732	3.32746	down	AosE010101P0002-x_G14	D-isomer specific 2-hydroxyacid dehydrogenase, NAD binding domain
CUST_5161_PI234877732	1.51777	down	AonE010101P0010-x_I08	DUF1250
CUST_2050_PI234877732	1.5904	down	AonE010101P0008-x_F02	DUF3445
CUST_2875_PI234877732	1.848	down	AonE010101P0019-x_K02	DUF3445
CUST_9538_PI234877732	1.64471	down	AonE010101P0010-x_N06	efhand containing protein
CUST_9238_PI234877732	5.54559	down	AonE010101P0021-x_A11	Flavodoxin
CUST_9740_PI234877732	1.69076	down	AonE010101P0020-x_G21	FtsJ-like methyltransferase
CUST_1135_PI235167212	1.57159	down	54438806	Helicase conserved C-terminal
CUST_4228_PI234877732	2.03238	down	AonE010101P0008-x_M03	isoprenylcysteine o-methyltransferase ( EC:2.1.1.100) family
CUST_10646_PI234877732	1.55886	down	AonE010101P0028-x_D04	large subunit ribosomal RNA
CUST_2987_PI234877732	2.08785	down	AonE010101P0004-x_A20	large subunit ribosomal RNA
CUST_8156_PI234877732	1.66077	down	AonE010101P0010-x_I21	large subunit ribosomal RNA
CUST_8204_PI234877732	1.50449	down	AonE010101P0011-x_D08	large subunit ribosomal RNA
CUST_10071_PI234877732	2.13458	down	AonE010101P0001-x_E17	Lipopolysaccharide kinase (Kdo/WaaP) family
Amin_forward_11106	1.75807	down	alexandrium-C-a-99f03.m13f	lysine methyltransferase enzyme
CUST_10343_PI235167212	1.65227	down	54437211	Malonyl CoA-acyl carrier protein transacylase
CUST_9206_PI234877732	2.11313	down	AonE010101P0011-x_O09	Mediator of CRAC channel activity
CUST_7152_PI234877732	2.40147	down	AonE010101P0025-x_C17	Microtubule associated protein 1A/1B, light chain 3
CUST_7356_PI235167212	3.3678	down	54438445	NAD(P) transhydrogenase beta subunit
CUST_9863_PI234877732	2.17859	down	AosE010101P0002-x_F12	peridinin chl a binding protein
CUST_10337_PI234877732	1.8216	down	AonE010101P0030-x_P08	Peridinin-chlorophyll a-binding protein 1
CUST_9761_PI234877732	1.81518	down	AonE010101P0019-x_B10	Peridinin-chlorophyll a-binding protein 1
CUST_5984_PI234877732	2.19442	down	AonE010101P0014-x_N23	Peroxisomal biogenesis factor 11 (PEX11)
CUST_6362_PI234877732	2.00516	down	AonE010101P0024-x_D08	PhoPQ-activated pathogenicity-related protein
CUST_8524_PI234877732	1.6372	down	AonE010101P0017-x_J11	Phosphoadenosine phosphosulfate reductase family
CUST_5924_PI235167212	2.13408	down	54437191	Phosphopantetheine attachment site
CUST_2152_PI235167212	2.07439	down	54437869	Poly(ADP-ribose) polymerase catalytic domain
CUST_3246_PI234877732	2.33538	down	AonE010101P0010-x_P22	PQQ enzyme repeat
CUST_8310_PI235167212	2.10415	down	54438443	Prolyl oligopeptidase family
CUST_7382_PI235167212	1.96236	down	58179830	Protein phosphatase 2C
CUST_7823_PI235167212	1.7792	down	54439069	Retinal pigment epithelial membrane protein
CUST_6678_PI234877732	2.33659	down	AonE010101P0004-x_M16	serine/threonine protein phosphatase
CUST_2843_PI234877732	2.9009	down	AonE010101P0016-x_O01	TFIIS helical bundle-like domain
CUST_6459_PI234877732	1.94733	down	AonE010101P0017-x_H19	tRNA synthetase class II core domain (G, H, P, S and T)
Amin_reverse_15405	1.58317	down	alexandrium-C-a-36o23.m13f	Tubulin binding cofactor C
Amin_forward_05187	1.77967	down	alexandrium-C-a-45b07.m13r	unknown/hypothetical protein
Amin_forward_05221	1.63778	down	alexandrium-C-a-45f12.m13r	unknown/hypothetical protein
Amin_forward_06164	1.65691	down	alexandrium-C-a-54e07.m13f	unknown/hypothetical protein
Amin_forward_06668	1.73019	down	alexandrium-C-a-59d12.m13r	unknown/hypothetical protein
Amin_forward_06722	2.02471	down	alexandrium-C-a-59l24.m13r	unknown/hypothetical protein
Amin_forward_08119	1.73247	down	alexandrium-C-a-72h07.m13r	unknown/hypothetical protein
Amin_forward_10076	1.57025	down	alexandrium-C-a-90g09.m13f	unknown/hypothetical protein
Amin_reverse_12910	2.17638	down	alexandrium-C-a-10h10.m13f	unknown/hypothetical protein
Amin_reverse_12989	1.65995	down	alexandrium-C-a-11f06.m13f	unknown/hypothetical protein
Amin_reverse_15189	1.65749	down	alexandrium-C-a-34h08.m13f	unknown/hypothetical protein
Amin_reverse_15657	2.39074	down	alexandrium-C-a-39h20.m13r	unknown/hypothetical protein
Amin_reverse_16478	2.67685	down	alexandrium-C-a-46h08.m13f	unknown/hypothetical protein
Amin_reverse_16795	1.99225	down	alexandrium-C-a-49n19.m13r	unknown/hypothetical protein
Amin_reverse_19299	1.58246	down	alexandrium-C-a-73c09.m13r	unknown/hypothetical protein
Amin_reverse_21731	2.2123	down	alexandrium-C-a-95g08.m13r	unknown/hypothetical protein
Amin_reverse_22173	1.70216	down	alexandrium-C-a-99b06.m13f	unknown/hypothetical protein
CUST_10010_PI234877732	2.04584	down	AonE010101P0020-x_K22	unknown/hypothetical protein
CUST_10047_PI234877732	1.53541	down	AonE010101P0006-x_D07	unknown/hypothetical protein
CUST_10102_PI235167212	1.61438	down	37648192	unknown/hypothetical protein
CUST_10118_PI235167212	1.6186	down	40758796	unknown/hypothetical protein
CUST_10544_PI234877732	1.65838	down	AonE010101P0017-x_B01	unknown/hypothetical protein
CUST_10591_PI234877732	1.84188	down	AonE010101P0001-x_J12	unknown/hypothetical protein
CUST_10645_PI235167212	1.59194	down	42751414	unknown/hypothetical protein
CUST_10705_PI235167212	1.96336	down	42748697	unknown/hypothetical protein
CUST_1348_PI234877732	1.80683	down	AonE010101P0024-x_C03	unknown/hypothetical protein
CUST_1551_PI235167212	1.9955	down	58179691	unknown/hypothetical protein
CUST_1625_PI235167212	2.17881	down	42751462	unknown/hypothetical protein
CUST_1648_PI235167212	2.10131	down	37760106	unknown/hypothetical protein
CUST_1655_PI234877732	1.73932	down	AonE010101P0005-x_E10	unknown/hypothetical protein
CUST_1777_PI234877732	1.71842	down	AonE010101P0017-x_E09	unknown/hypothetical protein
CUST_1789_PI235167212	1.92559	down	40754885	unknown/hypothetical protein
CUST_1835_PI235167212	1.70161	down	42751893	unknown/hypothetical protein
CUST_191_PI235167212	1.51698	down	42748564	unknown/hypothetical protein
CUST_2095_PI234877732	1.53503	down	AonE010101P0029-x_J09	unknown/hypothetical protein
CUST_234_PI234877732	2.00414	down	AonE010101P0028-x_D24	unknown/hypothetical protein
CUST_2343_PI235167212	2.19428	down	38452536	unknown/hypothetical protein
CUST_2428_PI234877732	1.7555	down	AonE010101P0005-x_I02	unknown/hypothetical protein
CUST_2434_PI235167212	1.89433	down	40755668	unknown/hypothetical protein
CUST_2440_PI234877732	1.78794	down	AonE010101P0029-x_M09	unknown/hypothetical protein
CUST_254_PI234877732	2.70884	down	AonE010101P0008-x_D22	unknown/hypothetical protein
CUST_2635_PI235167212	2.24375	down	54436385	unknown/hypothetical protein
CUST_28_PI234877732	1.55206	down	AosE010101P0003-x_K07	unknown/hypothetical protein
CUST_2845_PI235167212	1.71303	down	54437825	unknown/hypothetical protein
CUST_2890_PI234877732	1.72452	down	AonE010101P0010-x_F23	unknown/hypothetical protein
CUST_304_PI235167212	1.53946	down	42749440	unknown/hypothetical protein
CUST_3069_PI234877732	1.66499	down	AonE010101P0005-x_F24	unknown/hypothetical protein
CUST_3341_PI235167212	1.55372	down	42748936	unknown/hypothetical protein
CUST_3418_PI234877732	1.9655	down	AonE010101P0016-x_E08	unknown/hypothetical protein
CUST_3427_PI235167212	1.78156	down	42752044	unknown/hypothetical protein
CUST_3428_PI235167212	1.5713	down	42750117	unknown/hypothetical protein
CUST_3630_PI234877732	1.93603	down	AonE010101P0019-x_J07	unknown/hypothetical protein
CUST_3844_PI235167212	2.08042	down	40755147	unknown/hypothetical protein
CUST_3951_PI235167212	1.81473	down	42750412	unknown/hypothetical protein
CUST_4049_PI234877732	1.53629	down	AonE010101P0011-x_N13	unknown/hypothetical protein
CUST_4154_PI235167212	1.68373	down	42748280	unknown/hypothetical protein
CUST_43_PI235167212	1.58104	down	42749988	unknown/hypothetical protein
CUST_4364_PI235167212	1.54753	down	54436870	unknown/hypothetical protein
CUST_4696_PI235167212	1.66244	down	37759940	unknown/hypothetical protein
CUST_4981_PI235167212	1.55636	down	42749447	unknown/hypothetical protein
CUST_502_PI234877732	2.82569	down	AonE010101P0021-x_D15	unknown/hypothetical protein
CUST_5155_PI235167212	1.97498	down	42749239	unknown/hypothetical protein
CUST_5379_PI235167212	2.22163	down	42750797	unknown/hypothetical protein
CUST_5440_PI235167212	2.14875	down	42748951	unknown/hypothetical protein
CUST_5623_PI235167212	1.92745	down	42749792	unknown/hypothetical protein
CUST_5832_PI235167212	2.07493	down	38453036	unknown/hypothetical protein
CUST_586_PI235167212	2.04639	down	42751797	unknown/hypothetical protein
CUST_5898_PI235167212	1.57915	down	40758980	unknown/hypothetical protein
CUST_6172_PI234877732	1.59336	down	AonE010101P0006-x_A07	unknown/hypothetical protein
CUST_632_PI235167212	1.61044	down	42749603	unknown/hypothetical protein
CUST_6408_PI234877732	1.69244	down	AonE010101P0010-x_D07	unknown/hypothetical protein
CUST_6552_PI234877732	1.58299	down	AonE010101P0007-x_J17	unknown/hypothetical protein
CUST_6731_PI235167212	3.72158	down	42750690	unknown/hypothetical protein
CUST_6946_PI234877732	1.66379	down	AonE010101P0017-x_I15	unknown/hypothetical protein
CUST_7137_PI235167212	1.70815	down	42751432	unknown/hypothetical protein
CUST_717_PI235167212	1.68486	down	42749201	unknown/hypothetical protein
CUST_7205_PI235167212	1.54755	down	54436132	unknown/hypothetical protein
CUST_7437_PI235167212	1.62692	down	38452340	unknown/hypothetical protein
CUST_7665_PI235167212	2.78146	down	42749101	unknown/hypothetical protein
CUST_7761_PI234877732	1.58688	down	AonE010101P0014-x_E10	unknown/hypothetical protein
CUST_7789_PI234877732	1.69101	down	AonE010101P0020-x_I03	unknown/hypothetical protein
CUST_7799_PI235167212	1.76259	down	42750638	unknown/hypothetical protein
CUST_7961_PI235167212	1.89587	down	42748939	unknown/hypothetical protein
CUST_8104_PI235167212	1.83749	down	42749780	unknown/hypothetical protein
CUST_8130_PI234877732	1.65355	down	AonE010101P0012-x_L05	unknown/hypothetical protein
CUST_8535_PI235167212	3.37795	down	54438381	unknown/hypothetical protein
CUST_8629_PI235167212	1.56136	down	54438335	unknown/hypothetical protein
CUST_8655_PI235167212	1.5262	down	54436918	unknown/hypothetical protein
CUST_9032_PI235167212	1.56224	down	40755125	unknown/hypothetical protein
CUST_9156_PI235167212	2.33237	down	42751006	unknown/hypothetical protein
CUST_9224_PI235167212	1.80961	down	54438131	unknown/hypothetical protein
CUST_9893_PI235167212	1.52716	down	54437348	unknown/hypothetical protein
CUST_9940_PI234877732	1.81233	down	AonE010101P0028-x_P01	unknown/hypothetical protein
CUST_9957_PI235167212	2.0223	down	42748516	unknown/hypothetical protein
CUST_9968_PI234877732	4.58581	down	AonE010101P0027-x_E24	unknown/hypothetical protein
CUST_9541_PI234877732	2.19789	down	AosE010101P0002-x_O16	Uroporphyrinogen decarboxylase (URO-D)
Amin_forward_02549	1.97287	down	alexandrium-C-a-18h09.m13f	Violaxanthin de-epoxidase
Amin_reverse_15470	1.57209	down	alexandrium-C-a-37j11.m13f	voltage-gated ion channel superfamily
