# Supplementary material for: A Molecular and Co-Evolutionary Context for Grazer Induced Toxin Production in Alexandrium tamarense
Source: PLoS One. 2010 Nov 29;5(11):e15039. doi: 10.1371/journal.pone.0015039 (PMC2993940; doi:10.1371/journal.pone.0015039)
Supplement: Table S3 — Full list of regulated ESTs with annonations from the A.clausii treatments with live copepods and respective cues. (XLS) [file pone.0015039.s003.xls]

## Sheet: Tabelle1
Differentially regulated ESTs from the copepod and copepod-cue treatment						Differentially regulated ESTs from the copepod treatment						Differentially regulated ESTs from the copepod-cue treatment
ProbeName	Fold change([Calanus] vs Zero)	Regulation([Calanus] vs Zero)	ESTName	Putative gene product		ProbeName	Fold change([Calanus] vs Zero)	Regulation([Calanus] vs Zero)	ESTName	Putative gene product		ProbeName	Fold change([Calanus] vs Zero)	Regulation([Calanus] vs Zero)	ESTName	Putative gene product
Amin_forward_06903	1.58371	up	alexandrium-C-a-61f10.m13r	aldo/keto reductase		CUST_3310_PI234877732	1.51951	up	AonE010101P0002-x_I11	28S rRNA		CUST_5276_PI234877732	1.52496	up	AosE010101P0003-x_C22	28S rRNA
CUST_6428_PI234877732	1.53286	up	AonE010101P0006-x_P19	Alpha-kinase family		CUST_10254_PI234877732	1.65644	up	AonE010101P0011-x_E17	2OG-Fe(II) oxygenase superfamily		CUST_2189_PI235167212	2.1152	up	54437468	cobalamin synthesis protein
Amin_forward_01915	1.58174	up	alexandrium-C-a-12c01.m13r	aminotransferase, classes I and II		CUST_4548_PI234877732	1.61607	up	AonE010101P0020-x_I07	2OG-Fe(II) oxygenase superfamily		CUST_8206_PI234877732	1.88274	up	AosE010101P0003-x_E18	cox1
Amin_forward_08291	1.68559	up	alexandrium-C-a-74d08.m13r	Ankyrin		CUST_1191_PI234877732	1.78998	up	AonE010101P0007-x_A24	Alexandrium catenella mitochondrial cox1_17 and cox1_18 genes for cytochrome c oxidase subunit 1		Amin_reverse_13381	1.64794	up	alexandrium-C-a-15e11.m13f	Glycosyltransferase 8 domain-containing protein
CUST_724_PI234877732	1.60358	up	AonE010101P0019-x_I10	C-terminal, D2-small domain, of ClpB protein		CUST_4512_PI234877732	2.07108	up	AonE010101P0017-x_P19	Alexandrium catenella mitochondrial cytb_6 and cox1_6 genes for cytochrome b, cytochrome c oxidase subunit 1		Amin_forward_09097	1.52642	up	alexandrium-C-a-81o18.m13f	Interferon-inducible GTPase (IIGP)
CUST_8142_PI234877732	1.52104	up	AonE010101P0013-x_M08	cytochrome b		CUST_623_PI234877732	1.65825	up	AonE010101P0002-x_G06	Alpha-kinase family		Amin_forward_05960	1.8333	up	alexandrium-C-a-52g07.m13r	Methyladenine glycosylase
CUST_10236_PI234877732	1.85581	up	AonE010101P0011-x_P24	DUF1768		CUST_8869_PI234877732	1.64206	up	AonE010101P0012-x_N18	ATP synthase CF1 subunit alpha (atpA)		CUST_1603_PI234877732	1.64743	up	AonE010101P0028-x_E12	NAD dependent epimerase/dehydratase family protein
Amin_forward_09189	1.6867	up	alexandrium-C-a-82l06.m13r	efhand containing protein		Amin_forward_08999	1.80589	up	alexandrium-C-a-80n23.m13r	CDC45-like protein		CUST_457_PI234877732	1.53185	up	AonE010101P0019-x_I08	Peridinin-chlorophyll a-binding protein 1
CUST_10482_PI234877732	1.61915	up	AonE010101P0020-x_E24	Glycosyl transferase family 8		CUST_2194_PI234877732	2.05569	up	AonE010101P0009-x_J04	cell wall-associated hydrolase		CUST_5736_PI235167212	1.80059	up	42752366	photosystem II reaction centre protein PsbJ
CUST_8359_PI234877732	1.76647	up	AonE010101P0007-x_H08	Glycosyl transferases group 1		CUST_9082_PI234877732	1.65095	up	AonE010101P0009-x_P21	chloroplast psbA protein D1		CUST_10089_PI234877732	1.51204	up	AonE010101P0009-x_P01	Sigma-70, region 4
CUST_6296_PI234877732	1.53239	up	AonE010101P0009-x_N02	Helicase_C		CUST_7821_PI235167212	1.51538	up	54437914	class II fructose bisphosphate aldolase		Amin_reverse_17600	1.58412	up	alexandrium-C-a-57f07.m13r	Sodium:solute symporter family
Amin_reverse_20162	2.03032	up	alexandrium-C-a-81a18.m13f	IcmE (DotG)		CUST_649_PI234877732	1.87969	up	AonE010101P0016-x_F01	cobalamin biosynthesis protein CobW		Amin_forward_00900	1.51575	up	alexandrium-C-a-07f08.m13r	unknown/hypothetical protein
Amin_forward_08795	1.55486	up	alexandrium-C-a-78h10.m13r	Kelch domains containing protein		CUST_10749_PI234877732	1.87145	up	AonE010101P0002-x_D04	cytochrome b		Amin_forward_02570	1.73648	up	alexandrium-C-a-19c10.m13f	unknown/hypothetical protein
CUST_9680_PI234877732	2.04941	up	AonE010101P0003-x_E10	Maribacter sp. ribosomal RNA gene		Amin_forward_00401	1.56151	up	alexandrium-C-a-04f11.m13f	cytochrome b6/f complex subunit IV (petD)		Amin_forward_03812	1.5705	up	alexandrium-C-a-32e02.m13r	unknown/hypothetical protein
Amin_reverse_18204	1.54217	up	alexandrium-C-a-63d01.m13f	MtN3-like protein		CUST_5505_PI234877732	2.00253	up	AonE010101P0020-x_K13	Glutamate-1-semialdehyde aminotransferase		Amin_forward_03863	1.55398	up	alexandrium-C-a-32g09.m13r	unknown/hypothetical protein
Amin_forward_02372	1.69732	up	alexandrium-C-a-16h05.m13r	Oxidation resistance protein 1		CUST_6162_PI234877732	1.75251	up	AonE010101P0030-x_J07	glycosyltransferase 25 domain containing		Amin_forward_07383	1.59825	up	alexandrium-C-a-66e10.m13r	unknown/hypothetical protein
CUST_9470_PI234877732	1.54016	up	AonE010101P0026-x_L24	Phosphotransferase enzyme family		Amin_reverse_13486	1.60396	up	alexandrium-C-a-16g02.m13f2	Kinesin-associated protein (KAP)		Amin_forward_08774	1.72307	up	alexandrium-C-a-78e12.m13f	unknown/hypothetical protein
Amin_forward_09947	1.51608	up	alexandrium-C-a-89e05.m13r	Photosystem I P700 chlorophyll a apoprotein A1		CUST_4447_PI234877732	1.50597	up	AonE010101P0001-x_G19	Kua-ubiquitin conjugating enzyme hybrid localisation domain		Amin_forward_09920	1.80564	up	alexandrium-C-a-89c04.m13r	unknown/hypothetical protein
Amin_forward_02421	2.0244	up	alexandrium-C-a-17f01.m13r	Protoceratium reticulatum 23S ribosomal RNA		CUST_427_PI234877732	1.94916	up	AonE010101P0003-x_O02	large subunit ribosomal RNA		Amin_reverse_11895	1.66055	up	alexandrium-C-a-07b05.m13f	unknown/hypothetical protein
Amin_forward_05037	2.0773	up	alexandrium-C-a-43n02.m13r	Protoceratium reticulatum 23S ribosomal RNA		CUST_4558_PI234877732	1.66824	up	AonE010101P0029-x_P22	large subunit ribosomal RNA		Amin_reverse_12773	1.88045	up	alexandrium-C-a-101f11.m13f	unknown/hypothetical protein
CUST_2444_PI234877732	1.51905	up	AonE010101P0008-x_P10	ribosomal RNA		CUST_4734_PI234877732	1.97658	up	AonE010101P0030-x_G23	large subunit ribosomal RNA		Amin_reverse_14989	1.60291	up	alexandrium-C-a-32g08.m13f	unknown/hypothetical protein
CUST_10478_PI234877732	1.94607	up	AonE010101P0025-x_H15	Ribosomal_L28e?		CUST_6129_PI234877732	1.97914	up	AonE010101P0002-x_C18	large subunit ribosomal RNA		Amin_reverse_20057	2.48839	up	alexandrium-C-a-80b07.m13f	unknown/hypothetical protein
Amin_forward_02285	1.54821	up	alexandrium-C-a-16a04.m13f2	RNA recognition motif. (a.k.a. RRM, RBD, or RNP domain)		CUST_6820_PI234877732	1.553	up	AonE010101P0030-x_O21	large subunit ribosomal RNA		CUST_10009_PI234877732	1.53597	up	AonE010101P0009-x_O14	unknown/hypothetical protein
Amin_forward_06742	1.57993	up	alexandrium-C-a-59p24.m13r	Serglycin		CUST_8403_PI234877732	1.81862	up	AonE010101P0006-x_C06	large subunit ribosomal RNA		CUST_10010_PI234877732	1.52087	up	AonE010101P0020-x_K22	unknown/hypothetical protein
Amin_forward_06192	1.77709	up	alexandrium-C-a-54g07.m13r	serine peptidases		Amin_reverse_19514	1.70295	up	alexandrium-C-a-75b03.m13f	PAN domain		CUST_10386_PI234877732	2.03049	up	AonE010101P0011-x_M20	unknown/hypothetical protein
CUST_10594_PI235167212	1.53254	up	54436872	Ubiquitinol-cytochrome C reductase Fe-S subunit TAT signal		CUST_4430_PI234877732	1.7278	up	AonE010101P0013-x_L07	Peridinin-chlorophyll a-binding protein 1		CUST_10794_PI234877732	1.77269	up	AonE010101P0010-x_C05	unknown/hypothetical protein
Amin_forward_02418	1.64921	up	alexandrium-C-a-17e12.m13r	unknown/hypothetical protein		Amin_forward_04001	1.57653	up	alexandrium-C-a-34c10.m13r	Photosystem I P700 chlorophyll a apoprotein A1 (psaA)		CUST_1128_PI234877732	1.60833	up	AonE010101P0018-x_A04	unknown/hypothetical protein
Amin_forward_02435	1.50672	up	alexandrium-C-a-17f12.m13r	unknown/hypothetical protein		CUST_2127_PI234877732	1.54733	up	AonE010101P0016-x_O15	photosystem I P700 chlorophyll a apoprotein A2 (psaB)		CUST_1172_PI235167212	2.05283	up	40754767	unknown/hypothetical protein
Amin_forward_05221	1.63063	up	alexandrium-C-a-45f12.m13r	unknown/hypothetical protein		CUST_3519_PI234877732	1.50821	up	AonE010101P0009-x_O12	photosystem II chlorophyll-binding protein CP-47 (psbB)		CUST_157_PI235167212	1.96618	up	42748211	unknown/hypothetical protein
Amin_forward_06060	2.36582	up	alexandrium-C-a-53g05.m13r	unknown/hypothetical protein		CUST_6626_PI234877732	1.51344	up	AonE010101P0020-x_P14	photosystem II CP43 protein		CUST_1708_PI235167212	1.96592	up	42748322	unknown/hypothetical protein
Amin_forward_06187	1.55643	up	alexandrium-C-a-54f08.m13r	unknown/hypothetical protein		CUST_335_PI234877732	2.39181	up	AonE010101P0023-x_H05	putative membrane protein-putative a permease		CUST_2025_PI234877732	1.84384	up	AonE010101P0015-x_K20	unknown/hypothetical protein
Amin_forward_06766	1.53623	up	alexandrium-C-a-60b05.m13r	unknown/hypothetical protein		Amin_forward_05921	1.51451	up	alexandrium-C-a-52e01.m13r	ribosomal RNA		CUST_23_PI235167212	1.58477	up	54437130	unknown/hypothetical protein
Amin_forward_08974	1.70674	up	alexandrium-C-a-80j01.m13f	unknown/hypothetical protein		Amin_forward_09204	1.53689	up	alexandrium-C-a-82n02.m13r	ribosomal RNA		CUST_2542_PI234877732	1.80875	up	AonE010101P0006-x_K21	unknown/hypothetical protein
Amin_reverse_11439	1.56574	up	alexandrium-C-a-03f01.m13f	unknown/hypothetical protein		Amin_forward_10879	1.83351	up	alexandrium-C-a-97h04.m13r	ribosomal RNA		CUST_337_PI234877732	1.63659	up	AonE010101P0007-x_I06	unknown/hypothetical protein
Amin_reverse_11879	1.62706	up	alexandrium-C-a-07a11.m13r	unknown/hypothetical protein		CUST_3366_PI234877732	1.57473	up	AonE010101P0012-x_G19	ribosomal RNA		CUST_3559_PI234877732	1.50652	up	AonE010101P0024-x_H24	unknown/hypothetical protein
Amin_reverse_13703	1.76596	up	alexandrium-C-a-19d01.m13f	unknown/hypothetical protein		CUST_3565_PI234877732	1.5743	up	AonE010101P0007-x_L09	ribosomal RNA		CUST_3853_PI235167212	1.57774	up	42751756	unknown/hypothetical protein
Amin_reverse_16569	1.51086	up	alexandrium-C-a-47g10.m13f	unknown/hypothetical protein		CUST_9431_PI234877732	1.51397	up	AonE010101P0026-x_F01	ribosomal RNA		CUST_4397_PI235167212	1.58663	up	42749981	unknown/hypothetical protein
Amin_reverse_17356	1.50149	up	alexandrium-C-a-55a12.m13r	unknown/hypothetical protein		CUST_8720_PI235167212	2.98366	up	42751977	Ribosomal_S11 Hypothetical		CUST_4526_PI235167212	1.50026	up	40759612	unknown/hypothetical protein
Amin_reverse_18022	1.63539	up	alexandrium-C-a-61e04.m13r	unknown/hypothetical protein		Amin_forward_08237	2.83797	up	alexandrium-C-a-74a04.m13r	RnaseH		CUST_4976_PI235167212	1.78096	up	42750586	unknown/hypothetical protein
Amin_reverse_20313	1.87239	up	alexandrium-C-a-82j18.m13f	unknown/hypothetical protein		CUST_955_PI234877732	1.67309	up	AonE010101P0021-x_J02	SAM dependent methyltransferases		CUST_5032_PI235167212	1.60343	up	42752342	unknown/hypothetical protein
Amin_reverse_21313	1.62904	up	alexandrium-C-a-91o09.m13r	unknown/hypothetical protein		Amin_forward_06717	1.58599	up	alexandrium-C-a-59l08.m13f	Serine hydrolase (FSH1)		CUST_5113_PI235167212	1.60644	up	37760062	unknown/hypothetical protein
CUST_10047_PI234877732	2.49122	up	AonE010101P0006-x_D07	unknown/hypothetical protein		CUST_5760_PI234877732	1.57613	up	AonE010101P0028-x_B16	Sodium:neurotransmitter symporter family		CUST_5162_PI234877732	1.68319	up	AonE010101P0003-x_C24	unknown/hypothetical protein
CUST_10104_PI235167212	1.68453	up	38452103	unknown/hypothetical protein		Amin_forward_00991	1.66679	up	alexandrium-C-a-08a08.m13r	unknown/hypothetical protein		CUST_5250_PI235167212	1.62614	up	40759028	unknown/hypothetical protein
CUST_10394_PI235167212	1.58075	up	42751900	unknown/hypothetical protein		Amin_forward_02381	1.56989	up	alexandrium-C-a-16h11.m13r	unknown/hypothetical protein		CUST_5395_PI235167212	2.07018	up	37648289	unknown/hypothetical protein
CUST_10457_PI235167212	1.80764	up	40756494	unknown/hypothetical protein		Amin_forward_06242	1.55965	up	alexandrium-C-a-55c01.m13r	unknown/hypothetical protein		CUST_566_PI234877732	1.59958	up	AonE010101P0008-x_K12	unknown/hypothetical protein
CUST_1058_PI235167212	1.63131	up	38453089	unknown/hypothetical protein		Amin_forward_09182	1.58155	up	alexandrium-C-a-82j18.m13f	unknown/hypothetical protein		CUST_5824_PI234877732	1.72488	up	AonE010101P0005-x_E22	unknown/hypothetical protein
CUST_107_PI234877732	1.63509	up	AonE010101P0007-x_G18	unknown/hypothetical protein		Amin_reverse_12955	1.56938	up	alexandrium-C-a-11c11.m13f	unknown/hypothetical protein		CUST_6117_PI234877732	1.62983	up	AonE010101P0023-x_L09	unknown/hypothetical protein
CUST_10726_PI234877732	1.81537	up	AonE010101P0022-x_D06	unknown/hypothetical protein		Amin_reverse_14795	1.67678	up	alexandrium-C-a-30e12.m13f	unknown/hypothetical protein		CUST_6255_PI235167212	1.57073	up	40756403	unknown/hypothetical protein
CUST_1831_PI234877732	1.66078	up	AonE010101P0027-x_F04	unknown/hypothetical protein		Amin_reverse_16441	1.8265	up	alexandrium-C-a-46e09.m13r	unknown/hypothetical protein		CUST_739_PI234877732	1.69016	up	AonE010101P0030-x_P02	unknown/hypothetical protein
CUST_2450_PI234877732	1.6232	up	AonE010101P0016-x_H03	unknown/hypothetical protein		Amin_reverse_18133	2.2569	up	alexandrium-C-a-62f04.m13f	unknown/hypothetical protein		CUST_7576_PI235167212	1.74513	up	42749110	unknown/hypothetical protein
CUST_2606_PI234877732	1.54236	up	AonE010101P0007-x_P11	unknown/hypothetical protein		Amin_reverse_19789	2.61626	up	alexandrium-C-a-77f03.m13f	unknown/hypothetical protein		CUST_7596_PI234877732	1.73427	up	AonE010101P0013-x_I01	unknown/hypothetical protein
CUST_2838_PI235167212	1.56044	up	40755051	unknown/hypothetical protein		Amin_reverse_20505	1.72465	up	alexandrium-C-a-84c03.m13r	unknown/hypothetical protein		CUST_8034_PI235167212	1.70368	up	42748143	unknown/hypothetical protein
CUST_3238_PI234877732	1.59781	up	AonE010101P0022-x_I18	unknown/hypothetical protein		Amin_reverse_20630	1.55188	up	alexandrium-C-a-85b13.m13r	unknown/hypothetical protein		CUST_8215_PI235167212	1.70742	up	38452888	unknown/hypothetical protein
CUST_3427_PI235167212	1.64227	up	42752044	unknown/hypothetical protein		CUST_10058_PI235167212	2.30916	up	42748486	unknown/hypothetical protein		CUST_8543_PI235167212	2.00288	up	38452352	unknown/hypothetical protein
CUST_3898_PI235167212	1.689	up	40758095	unknown/hypothetical protein		CUST_10307_PI235167212	1.70386	up	40755785	unknown/hypothetical protein		CUST_8616_PI235167212	1.68989	up	42748987	unknown/hypothetical protein
CUST_4081_PI234877732	1.7652	up	AonE010101P0023-x_N17	unknown/hypothetical protein		CUST_1244_PI234877732	1.72477	up	AonE010101P0015-x_P04	unknown/hypothetical protein		CUST_8618_PI235167212	1.62946	up	40759689	unknown/hypothetical protein
CUST_4586_PI234877732	1.85618	up	AonE010101P0018-x_M22	unknown/hypothetical protein		CUST_147_PI234877732	1.51396	up	AonE010101P0030-x_H21	unknown/hypothetical protein		CUST_8653_PI234877732	1.5434	up	AonE010101P0025-x_B08	unknown/hypothetical protein
CUST_4893_PI235167212	1.61819	up	40755343	unknown/hypothetical protein		CUST_1663_PI235167212	1.74783	up	42751507	unknown/hypothetical protein		CUST_9385_PI234877732	1.97991	up	AonE010101P0029-x_H16	unknown/hypothetical protein
CUST_5096_PI235167212	1.71841	up	40755636	unknown/hypothetical protein		CUST_1835_PI235167212	1.95337	up	42751893	unknown/hypothetical protein		CUST_9839_PI235167212	1.5339	up	38452509	unknown/hypothetical protein
CUST_5459_PI234877732	2.10678	up	AosE010101P0002-x_C13	unknown/hypothetical protein		CUST_1871_PI235167212	1.58419	up	38453038	unknown/hypothetical protein		Amin_reverse_11544	1.8984	down	alexandrium-C-a-05a06.m13f	2-phosphoglycerate dehydratase
CUST_5606_PI235167212	1.64018	up	54438872	unknown/hypothetical protein		CUST_1959_PI234877732	1.63681	up	AonE010101P0003-x_L21	unknown/hypothetical protein		Amin_reverse_17421	1.57259	down	alexandrium-C-a-55f07.m13r	60S ribosomal protein L11 / hypothetical protein
CUST_5623_PI234877732	1.54164	up	AonE010101P0018-x_C13	unknown/hypothetical protein		CUST_1966_PI235167212	1.91297	up	40756887	unknown/hypothetical protein		CUST_6396_PI234877732	1.90962	down	AonE010101P0024-x_O22	ADP-ribosylation factor family
CUST_5730_PI235167212	2.31612	up	40757712	unknown/hypothetical protein		CUST_2044_PI235167212	1.80068	up	38453031	unknown/hypothetical protein		CUST_3640_PI234877732	1.57485	down	AonE010101P0002-x_N20	Aldo/keto reductase family
CUST_586_PI235167212	1.62808	up	42751797	unknown/hypothetical protein		CUST_2583_PI234877732	1.64731	up	AonE010101P0026-x_C18	unknown/hypothetical protein		CUST_9606_PI234877732	1.96228	down	AosE010101P0002-x_D16	Alexandrium tamarense mRNA
CUST_621_PI235167212	1.66651	up	42748435	unknown/hypothetical protein		CUST_2967_PI235167212	1.70184	up	37759958	unknown/hypothetical protein		Amin_forward_02704	2.12385	down	alexandrium-C-a-20h11.m13r	AP-3 complex subunit sigma-2
CUST_6272_PI234877732	1.71089	up	AonE010101P0001-x_J19	unknown/hypothetical protein		CUST_2999_PI235167212	1.75231	up	42748305	unknown/hypothetical protein		CUST_369_PI234877732	1.52243	down	AonE010101P0019-x_M16	Aspartyl-tRNA synthetase
CUST_6316_PI234877732	1.70543	up	AonE010101P0003-x_C22	unknown/hypothetical protein		CUST_3255_PI235167212	1.5974	up	42749478	unknown/hypothetical protein		CUST_2331_PI234877732	1.57437	down	AonE010101P0013-x_F21	chaperonin containing t-complex protein
CUST_6630_PI235167212	1.87303	up	42748434	unknown/hypothetical protein		CUST_397_PI235167212	1.62431	up	42751873	unknown/hypothetical protein		CUST_958_PI234877732	1.55627	down	AosE010101P0003-x_B07	cox1
CUST_7046_PI235167212	1.54751	up	42751993	unknown/hypothetical protein		CUST_4282_PI234877732	1.72801	up	AonE010101P0020-x_M16	unknown/hypothetical protein		Amin_forward_00685	1.61523	down	alexandrium-C-a-06g10.m13r	C-terminal domain of the mu subunit from various clathrin adaptors
CUST_7177_PI235167212	1.55791	up	40755794	unknown/hypothetical protein		CUST_452_PI234877732	1.50018	up	AonE010101P0027-x_L08	unknown/hypothetical protein		CUST_9377_PI234877732	1.69793	down	AonE010101P0030-x_J06	Dual specificity protein phosphatase 19; AltName: Full=Stress-activated protein kinase pathway-regulating phosphatase 1
CUST_7249_PI235167212	1.71549	up	42748506	unknown/hypothetical protein		CUST_4627_PI235167212	1.54453	up	54438331	unknown/hypothetical protein		CUST_8479_PI234877732	1.80257	down	AonE010101P0007-x_P22	DUF1768
CUST_7389_PI235167212	1.62061	up	38452980	unknown/hypothetical protein		CUST_4703_PI234877732	1.66994	up	AonE010101P0025-x_K18	unknown/hypothetical protein		Amin_forward_05708	1.81518	down	alexandrium-C-a-50e02.m13r	efhand containing protein
CUST_8072_PI235167212	1.76723	up	42750927	unknown/hypothetical protein		CUST_472_PI234877732	1.85776	up	AonE010101P0016-x_E21	unknown/hypothetical protein		CUST_5788_PI234877732	1.50653	down	AonE010101P0030-x_B01	efhand containing protein
CUST_8210_PI234877732	1.6312	up	AonE010101P0026-x_I03	unknown/hypothetical protein		CUST_4962_PI234877732	1.82835	up	AonE010101P0014-x_I09	unknown/hypothetical protein		CUST_601_PI234877732	1.92971	down	AonE010101P0027-x_B06	efhand containing protein
CUST_8211_PI234877732	1.62806	up	AonE010101P0018-x_F03	unknown/hypothetical protein		CUST_5138_PI234877732	1.71957	up	AonE010101P0021-x_P11	unknown/hypothetical protein		CUST_6066_PI235167212	2.16834	down	54438714	efhand containing protein
CUST_8315_PI235167212	1.54096	up	40758627	unknown/hypothetical protein		CUST_5302_PI234877732	1.62761	up	AonE010101P0015-x_N03	unknown/hypothetical protein		CUST_8391_PI234877732	1.59113	down	AonE010101P0019-x_M03	efhand containing protein
CUST_8429_PI234877732	1.51811	up	AonE010101P0019-x_G01	unknown/hypothetical protein		CUST_5596_PI234877732	1.67932	up	AonE010101P0002-x_H22	unknown/hypothetical protein		Amin_reverse_20385	1.64405	down	alexandrium-C-a-83b02.m13r	Endonuclease/Exonuclease/phosphatase family
CUST_8605_PI234877732	1.55704	up	AonE010101P0027-x_L03	unknown/hypothetical protein		CUST_6106_PI235167212	1.50308	up	42750074	unknown/hypothetical protein		CUST_8695_PI235167212	1.69316	down	54436275	enoyl-CoA hydratase/isomerase
CUST_8617_PI234877732	1.57381	up	AonE010101P0001-x_O24	unknown/hypothetical protein		CUST_6117_PI235167212	1.77451	up	42748651	unknown/hypothetical protein		CUST_2317_PI234877732	1.74923	down	AonE010101P0011-x_G17	ER lumen protein retaining receptor
CUST_8640_PI235167212	1.62965	up	42751484	unknown/hypothetical protein		CUST_6342_PI234877732	1.7609	up	AonE010101P0013-x_E07	unknown/hypothetical protein		Amin_reverse_19124	1.76219	down	alexandrium-C-a-71f11.m13r	Glucose phosphomutase 2
CUST_9290_PI234877732	1.60551	up	AonE010101P0028-x_E23	unknown/hypothetical protein		CUST_6602_PI235167212	1.6266	up	54436349	unknown/hypothetical protein		CUST_1029_PI234877732	1.50707	down	AonE010101P0007-x_A17	intracellular chloride channel family
CUST_9596_PI234877732	1.99335	up	AonE010101P0016-x_F08	unknown/hypothetical protein		CUST_6767_PI235167212	1.81846	up	42748095	unknown/hypothetical protein		CUST_1425_PI234877732	1.52055	down	AonE010101P0011-x_E02	Macro domain containing protein
CUST_9687_PI235167212	1.68103	up	42749043	unknown/hypothetical protein		CUST_686_PI234877732	2.17314	up	AonE010101P0007-x_H21	unknown/hypothetical protein		CUST_8245_PI234877732	1.96182	down	AosE010101P0002-x_D22	peridinin chl a binding protein
CUST_9810_PI235167212	1.52422	up	40758350	unknown/hypothetical protein		CUST_7067_PI235167212	1.91764	up	42750506	unknown/hypothetical protein		CUST_1297_PI234877732	1.9363	down	AosE010101P0002-x_I11	Peridinin-chlorophyll A binding protein
CUST_9826_PI234877732	1.58854	up	AonE010101P0001-x_D23	unknown/hypothetical protein		CUST_7623_PI235167212	1.57961	up	42751594	unknown/hypothetical protein		CUST_3225_PI234877732	1.72576	down	AonE010101P0026-x_K06	Peridinin-chlorophyll a-binding protein 1
CUST_9489_PI234877732	1.70917	up	AonE010101P0026-x_B02	Zinc finger, C3HC4 type (RING finger)		CUST_8136_PI235167212	1.91145	up	54436253	unknown/hypothetical protein		CUST_4430_PI234877732	1.57932	down	AonE010101P0013-x_L07	Peridinin-chlorophyll a-binding protein 1
CUST_7961_PI234877732	1.50296	down	AonE010101P0004-x_I20	14-3-3 protein		CUST_8637_PI235167212	1.58559	up	42749449	unknown/hypothetical protein		CUST_7598_PI234877732	1.73417	down	AonE010101P0030-x_P04	Peridinin-chlorophyll a-binding protein 1
CUST_4994_PI234877732	1.634	down	AonE010101P0026-x_M19	ABC transporter		CUST_8688_PI235167212	1.95681	up	40755932	unknown/hypothetical protein		CUST_9425_PI234877732	1.63758	down	AosE010101P0002-x_I06	Peridinin-chlorophyll a-binding protein 1
Amin_forward_02770	1.50998	down	alexandrium-C-a-21f05.m13r	Actin		CUST_9151_PI234877732	1.91824	up	AonE010101P0012-x_I23	unknown/hypothetical protein		Amin_reverse_19285	1.64605	down	alexandrium-C-a-73b10.m13f	Poly [ADP-ribose] polymerase
Amin_forward_07404	1.54476	down	alexandrium-C-a-66g01.m13r	Actin		Amin_forward_06218	1.74536	up	alexandrium-C-a-55a07.m13r	UPF0197		Amin_forward_02114	1.62854	down	alexandrium-C-a-14c10.m13r	Protein kinase domain
Amin_forward_03778	1.87753	down	alexandrium-C-a-32a10.m13r	Adenosine/AMP deaminase		CUST_3549_PI234877732	1.93836	up	AonE010101P0001-x_L21	WWE domain		CUST_7382_PI235167212	1.80693	down	58179830	Protein phosphatase 2C
Amin_forward_05384	2.20101	down	alexandrium-C-a-47c09.m13f	Adenylosuccinate lyase		CUST_673_PI234877732	1.73196	down	AonE010101P0019-x_A17	Adenylylsulphate kinase		Amin_forward_04726	1.53714	down	alexandrium-C-a-41d21.m13r	protein phosphatase 2C
Amin_reverse_11702	2.5131	down	alexandrium-C-a-06d05.m13r	ADP-ribosylation factor		CUST_2752_PI235167212	1.57646	down	42751387	ADP ribosylation factor 1		CUST_8767_PI235167212	1.75227	down	54437283	Rab5 binding
CUST_3972_PI234877732	1.5595	down	AonE010101P0028-x_L21	Aldo/keto reductase family		Amin_forward_09645	2.37167	down	alexandrium-C-a-86c06.m13r	AhpC/TSA family protein		CUST_4871_PI234877732	1.5286	down	AonE010101P0007-x_A08	SET domain-containing protein
Amin_forward_06065	1.73274	down	alexandrium-C-a-53g09.m13f	Alexandrium catenella mitochondrial cox1_17 and cox1_18 genes for cytochrome c oxidase subunit 1		Amin_reverse_20803	1.73915	down	alexandrium-C-a-86i06.m13r	Alexandrium catenella mitochondrial cox1_17 and cox1_18 genes for cytochrome c oxidase subunit 1		Amin_reverse_13289	1.67656	down	alexandrium-C-a-14f07.m13f	Sugar transport protein
Amin_reverse_21120	1.66673	down	alexandrium-C-a-90b02.m13r	Alexandrium catenella mitochondrial cox1_17 and cox1_18 genes for cytochrome c oxidase subunit 1		Amin_reverse_20795	1.83282	down	alexandrium-C-a-86g24.m13r	alpha/beta hydrolase fold		Amin_forward_00371	1.58418	down	alexandrium-C-a-04c06.m13r	unknown/hypothetical protein
Amin_reverse_21754	1.82749	down	alexandrium-C-a-95h09.m13r	Alexandrium catenella mitochondrial cox1_17 and cox1_18 genes for cytochrome c oxidase subunit 1		CUST_10443_PI234877732	2.69387	down	AonE010101P0028-x_E08	ATPase family associated with various cellular activities (AAA)		Amin_forward_01519	1.51517	down	alexandrium-C-a-100f09.m13r	unknown/hypothetical protein
CUST_2376_PI234877732	1.57685	down	AonE010101P0020-x_O07	Alexandrium catenella mitochondrial cox1_17 and cox1_18 genes for cytochrome c oxidase subunit 1		CUST_1782_PI235167212	1.59201	down	58180045	BiP chaperone		Amin_forward_01993	1.5717	down	alexandrium-C-a-12h12.m13f	unknown/hypothetical protein
CUST_8299_PI234877732	1.6111	down	AonE010101P0029-x_G07	Alexandrium catenella mitochondrial cox1_17 and cox1_18 genes for cytochrome c oxidase subunit 1		Amin_reverse_12241	2.47106	down	alexandrium-C-a-08e12.m13r	bZIP Maf transcription factor		Amin_forward_03042	1.71828	down	alexandrium-C-a-24e03.m13r	unknown/hypothetical protein
CUST_6757_PI235167212	1.771	down	58180071	Alexandrium fundyense unknown mRNA		Amin_forward_04729	2.14563	down	alexandrium-C-a-41d23.m13r	Calmodulin		Amin_forward_03211	1.52055	down	alexandrium-C-a-26c02.m13f2	unknown/hypothetical protein
CUST_2806_PI234877732	1.50347	down	AonE010101P0029-x_N05	Alpha-kinase family		CUST_6892_PI234877732	1.99167	down	AonE010101P0025-x_M09	Calmodulin		Amin_forward_03498	1.6855	down	alexandrium-C-a-28h12.m13r	unknown/hypothetical protein
Amin_forward_04432	1.55781	down	alexandrium-C-a-38g06.m13r	Antibiotic biosynthesis monooxygenase		Amin_reverse_14728	1.70959	down	alexandrium-C-a-30a05.m13r	Cyclin-dependent kinases regulatory subunit 1		Amin_forward_04020	2.19514	down	alexandrium-C-a-34e05.m13r	unknown/hypothetical protein
Amin_reverse_20822	1.62483	down	alexandrium-C-a-86k08.m13f	Antibiotic biosynthesis monooxygenase		CUST_7104_PI234877732	1.76343	down	AonE010101P0003-x_N10	cytochrome b		Amin_forward_05599	1.70023	down	alexandrium-C-a-49d17.m13f	unknown/hypothetical protein
Amin_reverse_14541	2.13031	down	alexandrium-C-a-28c03.m13f	ATP synthase delta (OSCP) subunit		Amin_forward_03937	1.51424	down	alexandrium-C-a-33f09.m13r	D-isomer specific 2-hydroxyacid dehydrogenase, NAD binding domain		Amin_forward_05789	2.17533	down	alexandrium-C-a-51b12.m13f	unknown/hypothetical protein
Amin_forward_08652	2.1093	down	alexandrium-C-a-77e08.m13f	Bestrophin		CUST_6400_PI234877732	2.07425	down	AonE010101P0029-x_N07	efhand containing protein		Amin_forward_06477	2.00371	down	alexandrium-C-a-57h03.m13r	unknown/hypothetical protein
Amin_forward_05485	1.51398	down	alexandrium-C-a-48e03.m13r	BTB/POZ domain		CUST_6496_PI234877732	1.7188	down	AonE010101P0001-x_C13	efhand containing protein		Amin_forward_06514	1.51588	down	alexandrium-C-a-57n03.m13r	unknown/hypothetical protein
CUST_8749_PI234877732	1.79897	down	AonE010101P0005-x_H12	BTB/POZ domain		CUST_691_PI235167212	2.01961	down	54438744	efhand containing protein		Amin_forward_07357	1.76644	down	alexandrium-C-a-66b12.m13f	unknown/hypothetical protein
Amin_forward_10003	1.75975	down	alexandrium-C-a-90c03.m13f	C-5 cytosine-specific DNA methylase		CUST_7538_PI234877732	2.36934	down	AonE010101P0017-x_B17	efhand containing protein		Amin_forward_07901	1.73781	down	alexandrium-C-a-70h06.m13r	unknown/hypothetical protein
Amin_forward_04046	1.55983	down	alexandrium-C-a-34g12.m13r	calcium-dependent protein kinase 7 (CDPK)(CPK7)		Amin_reverse_12499	2.14957	down	alexandrium-C-a-09f09.m13r	emp24/gp25L/p24 family/GOLD		Amin_forward_08018	1.59118	down	alexandrium-C-a-72a06.m13r	unknown/hypothetical protein
CUST_9187_PI234877732	1.64548	down	AonE010101P0022-x_D07	Calreticulin		Amin_forward_08812	2.11881	down	alexandrium-C-a-79a21.m13r	Endonuclease/Exonuclease/phosphatase family		Amin_forward_08227	1.54536	down	alexandrium-C-a-73h09.m13f	unknown/hypothetical protein
CUST_9141_PI235167212	1.72622	down	54438868	chloroplast ATP synthase subunit C		CUST_8497_PI234877732	1.5402	down	AonE010101P0024-x_L18	eukaryotic translation initiation factor 4E		Amin_forward_08433	1.56443	down	alexandrium-C-a-75f01.m13r	unknown/hypothetical protein
Amin_forward_03722	1.65684	down	alexandrium-C-a-31d04.m13r	cold-shock DNA-binding protein family		Amin_reverse_13161	1.94981	down	alexandrium-C-a-13c10.m13f2	Glycosyltransferase 8 domain-containing protein		Amin_forward_08674	2.18122	down	alexandrium-C-a-77g04.m13r	unknown/hypothetical protein
CUST_951_PI234877732	1.69253	down	AonE010101P0012-x_A08	Diacylglycerol acyltransferase		CUST_2174_PI234877732	1.71109	down	AonE010101P0015-x_C12	large subunit ribosomal RNA		Amin_forward_09123	1.69369	down	alexandrium-C-a-82b24.m13r	unknown/hypothetical protein
CUST_7182_PI234877732	1.5129	down	AonE010101P0022-x_K03	DnaJ domain		CUST_2189_PI234877732	1.75212	down	AonE010101P0004-x_N14	large subunit ribosomal RNA		Amin_forward_10363	2.84669	down	alexandrium-C-a-93m14.m13r	unknown/hypothetical protein
CUST_6061_PI234877732	1.61056	down	AonE010101P0019-x_N15	Dual specificity protein phosphatase 9; AltName: Full=Mitogen-activated protein kinase phosphatase 4		CUST_2386_PI234877732	1.52397	down	AonE010101P0020-x_H06	large subunit ribosomal RNA		Amin_forward_10849	1.71179	down	alexandrium-C-a-97f08.m13r	unknown/hypothetical protein
CUST_7033_PI235167212	1.63644	down	54437290	DUF11		CUST_3462_PI234877732	1.59063	down	AonE010101P0010-x_L09	large subunit ribosomal RNA		Amin_forward_11005	2.1708	down	alexandrium-C-a-98g06.m13r	unknown/hypothetical protein
Amin_forward_03399	1.87792	down	alexandrium-C-a-28b04.m13r	DUF1295		CUST_400_PI234877732	1.69361	down	AonE010101P0026-x_O20	large subunit ribosomal RNA		Amin_reverse_12582	1.75989	down	alexandrium-C-a-100b02.m13r	unknown/hypothetical protein
CUST_3855_PI235167212	1.65842	down	42752237	DUF410		CUST_4523_PI234877732	1.56907	down	AonE010101P0010-x_C16	large subunit ribosomal RNA		Amin_reverse_14039	1.57943	down	alexandrium-C-a-23a02.m13f	unknown/hypothetical protein
CUST_1563_PI234877732	1.75426	down	AonE010101P0004-x_C11	DUF821		CUST_6456_PI234877732	1.84751	down	AonE010101P0003-x_P19	large subunit ribosomal RNA		Amin_reverse_18239	1.82704	down	alexandrium-C-a-63f04.m13r	unknown/hypothetical protein
Amin_reverse_15532	1.59322	down	alexandrium-C-a-38a24.m13f	efhand containing protein		CUST_7491_PI234877732	2.13246	down	AonE010101P0027-x_H20	large subunit ribosomal RNA		Amin_reverse_18710	1.9228	down	alexandrium-C-a-68c01.m13f	unknown/hypothetical protein
CUST_2859_PI234877732	1.52139	down	AonE010101P0020-x_L07	Elongation factor 1-alpha / EF-Tu		CUST_2947_PI234877732	1.71271	down	AonE010101P0024-x_O24	large subunit rRNA		Amin_reverse_18818	1.55958	down	alexandrium-C-a-69b08.m13f	unknown/hypothetical protein
CUST_5373_PI234877732	1.75297	down	AonE010101P0023-x_C15	Endonuclease/Exonuclease/phosphatase family		Amin_reverse_18882	1.55197	down	alexandrium-C-a-69f09.m13r	LSU rRNA		CUST_10067_PI234877732	1.56073	down	AonE010101P0023-x_D23	unknown/hypothetical protein
CUST_5136_PI234877732	1.79571	down	AonE010101P0018-x_O17	ER alpha-1,2-mannosidase		CUST_5454_PI235167212	1.66168	down	58180095	luciferase		CUST_10116_PI234877732	2.04241	down	AonE010101P0001-x_M10	unknown/hypothetical protein
CUST_4985_PI234877732	1.76011	down	AonE010101P0002-x_E06	ER lumen protein retaining receptor		CUST_10229_PI235167212	1.7377	down	58180028	luciferin-binding protein		CUST_10204_PI235167212	2.04458	down	42748588	unknown/hypothetical protein
Amin_reverse_11259	1.56481	down	alexandrium-C-a-02b10.m13f	glyceraldehyde-3-phosphate dehydrogenase		CUST_2818_PI235167212	1.83728	down	58180075	luciferin-binding protein		CUST_10388_PI235167212	1.84749	down	40757424	unknown/hypothetical protein
Amin_reverse_13116	1.63128	down	alexandrium-C-a-12h06.m13f	glycosyl transferase		CUST_5802_PI235167212	1.68601	down	54436104	MAM domain		CUST_10630_PI235167212	1.64793	down	40755334	unknown/hypothetical protein
Amin_reverse_13530	1.72057	down	alexandrium-C-a-17c07.m13f	HEAT repeat		Amin_forward_06113	1.55516	down	alexandrium-C-a-54b08.m13r	Metacaspase-1		CUST_1106_PI235167212	1.51316	down	38452208	unknown/hypothetical protein
CUST_2199_PI234877732	1.81674	down	AonE010101P0021-x_N16	Helicase conserved C-terminal domain		CUST_4497_PI234877732	1.5445	down	AonE010101P0014-x_N02	MIF4G domain		CUST_1224_PI235167212	1.6324	down	38451999	unknown/hypothetical protein
CUST_5071_PI234877732	2.4479	down	AonE010101P0024-x_B02	histone-like protein		CUST_4005_PI234877732	1.58252	down	AonE010101P0009-x_D12	MORN repeat		CUST_127_PI234877732	1.61314	down	AonE010101P0020-x_M18	unknown/hypothetical protein
CUST_753_PI234877732	1.51747	down	AonE010101P0010-x_O15	Hsp90		Amin_forward_06323	1.57593	down	alexandrium-C-a-56a03.m13r	NAD:arginine ADP-ribosyltransferase		CUST_1542_PI235167212	1.92833	down	42749989	unknown/hypothetical protein
CUST_9667_PI234877732	1.9651	down	AonE010101P0023-x_A06	hypothetical protein, conserved in Plasmodium species		CUST_4091_PI234877732	1.55911	down	AonE010101P0001-x_M01	Oligopeptidase B		CUST_1655_PI234877732	1.58347	down	AonE010101P0005-x_E10	unknown/hypothetical protein
Amin_forward_01668	1.50831	down	alexandrium-C-a-101h04.m13r	inorganic pyrophosphatase		CUST_1060_PI234877732	1.52406	down	AonE010101P0004-x_L18	peridinin chl a binding protein		CUST_1662_PI235167212	2.39903	down	40758117	unknown/hypothetical protein
CUST_3954_PI234877732	1.54024	down	AonE010101P0011-x_P08	large subunit ribosomal RNA		CUST_10690_PI234877732	1.52913	down	AonE010101P0026-x_A22	peridinin chl a binding protein		CUST_1854_PI234877732	1.78032	down	AonE010101P0025-x_C20	unknown/hypothetical protein
CUST_4384_PI234877732	1.56197	down	AonE010101P0026-x_K17	large subunit ribosomal RNA		CUST_1439_PI234877732	1.51465	down	AosE010101P0003-x_N05	peridinin chl a binding protein		CUST_1886_PI235167212	1.61806	down	40758625	unknown/hypothetical protein
CUST_4615_PI234877732	1.59707	down	AonE010101P0028-x_O07	large subunit ribosomal RNA		CUST_1462_PI234877732	1.52979	down	AonE010101P0029-x_P19	peridinin chl a binding protein		CUST_1924_PI234877732	1.63226	down	AonE010101P0027-x_N11	unknown/hypothetical protein
CUST_5781_PI234877732	1.69395	down	AonE010101P0006-x_F18	large subunit ribosomal RNA		CUST_1547_PI234877732	1.69656	down	AosE010101P0002-x_E22	peridinin chl a binding protein		CUST_1941_PI234877732	1.53184	down	AonE010101P0027-x_C04	unknown/hypothetical protein
CUST_7837_PI234877732	1.6598	down	AonE010101P0027-x_M15	large subunit ribosomal RNA		CUST_235_PI234877732	1.50013	down	AonE010101P0019-x_K09	peridinin chl a binding protein		CUST_2212_PI235167212	1.53272	down	38452324	unknown/hypothetical protein
CUST_1659_PI235167212	1.54324	down	58180111	luciferin-binding protein		CUST_2866_PI234877732	1.50001	down	AonE010101P0005-x_C23	peridinin chl a binding protein		CUST_2220_PI235167212	1.99768	down	40757979	unknown/hypothetical protein
CUST_2215_PI234877732	1.61333	down	AonE010101P0001-x_J13	luciferin-binding protein		CUST_3395_PI234877732	1.50682	down	AonE010101P0027-x_A07	peridinin chl a binding protein		CUST_2339_PI235167212	2.09096	down	37759920	unknown/hypothetical protein
CUST_3335_PI235167212	1.69779	down	58180105	luciferin-binding protein		CUST_4271_PI234877732	1.57849	down	AonE010101P0024-x_O04	peridinin chl a binding protein		CUST_2487_PI234877732	1.61371	down	AonE010101P0030-x_O06	unknown/hypothetical protein
CUST_3339_PI235167212	1.88611	down	58180040	luciferin-binding protein		CUST_4321_PI234877732	1.50105	down	AonE010101P0011-x_O12	peridinin chl a binding protein		CUST_2535_PI235167212	1.55123	down	40755140	unknown/hypothetical protein
CUST_9752_PI235167212	1.66955	down	58180100	luciferin-binding protein		CUST_6587_PI234877732	1.5411	down	AonE010101P0018-x_C02	peridinin chl a binding protein		CUST_3003_PI235167212	2.69334	down	58179768	unknown/hypothetical protein
CUST_8810_PI234877732	1.67536	down	AonE010101P0002-x_F10	Microtubule associated protein 1A/1B, light chain 3		CUST_7452_PI234877732	1.57366	down	AonE010101P0014-x_E01	peridinin chl a binding protein		CUST_310_PI234877732	1.61697	down	AonE010101P0004-x_M05	unknown/hypothetical protein
CUST_10200_PI234877732	1.58141	down	AonE010101P0003-x_G01	MIF4G domain		CUST_7498_PI234877732	1.55899	down	AonE010101P0019-x_E20	peridinin chl a binding protein		CUST_3275_PI235167212	1.56994	down	42751950	unknown/hypothetical protein
CUST_8452_PI234877732	2.00045	down	AonE010101P0008-x_K02	Mitochondrial carrier protein		CUST_7656_PI234877732	1.52782	down	AonE010101P0030-x_L05	peridinin chl a binding protein		CUST_3372_PI235167212	1.64885	down	37759875	unknown/hypothetical protein
Amin_reverse_12383	1.54986	down	alexandrium-C-a-09b11.m13f	Mob1/phocein family protein		CUST_9069_PI234877732	1.51115	down	AonE010101P0006-x_I13	peridinin chl a binding protein		CUST_3522_PI235167212	1.60388	down	42748402	unknown/hypothetical protein
Amin_forward_05177	1.50755	down	alexandrium-C-a-45a06.m13r	NAD(p)-dependent steroid dehydrogenase-like protein		CUST_10269_PI235167212	1.68579	down	58180008	Peridinin-chlorophyll a-binding protein 1		CUST_3597_PI235167212	1.55057	down	40759404	unknown/hypothetical protein
CUST_1275_PI234877732	1.87572	down	AonE010101P0028-x_H05	NAD:arginine ADP-ribosyltransferase		CUST_2291_PI234877732	1.69573	down	AonE010101P0017-x_L12	Peridinin-chlorophyll a-binding protein 1		CUST_3630_PI235167212	1.93854	down	42751264	unknown/hypothetical protein
Amin_reverse_20761	1.81929	down	alexandrium-C-a-86a12.m13f	NOL1/NOP2/sun family		CUST_7167_PI234877732	1.67504	down	AonE010101P0018-x_I06	Peridinin-chlorophyll a-binding protein 1		CUST_4035_PI235167212	1.61242	down	54436483	unknown/hypothetical protein
Amin_reverse_12182	2.05024	down	alexandrium-C-a-08c10.m13f	Peptidyl-prolyl cis-trans isomerase C		CUST_9761_PI234877732	1.51482	down	AonE010101P0019-x_B10	Peridinin-chlorophyll a-binding protein 1		CUST_4434_PI235167212	2.13961	down	54438457	unknown/hypothetical protein
CUST_26_PI234877732	1.76604	down	AosE010101P0002-x_C03	peridinin chl a binding protein		Amin_forward_07803	1.62222	down	alexandrium-C-a-70b03.m13r	Photosystem I reaction center subunit II PsaD		CUST_4542_PI235167212	2.12657	down	42750873	unknown/hypothetical protein
CUST_2978_PI234877732	1.64478	down	AonE010101P0002-x_C01	peridinin chl a binding protein		CUST_6645_PI234877732	1.50325	down	AonE010101P0027-x_G02	Proteasome subunit alpha		CUST_4647_PI235167212	2.3933	down	42748832	unknown/hypothetical protein
CUST_3460_PI234877732	1.5994	down	AonE010101P0007-x_A12	peridinin chl a binding protein		Amin_reverse_12330	1.86383	down	alexandrium-C-a-09a05.m13f	PUB domain		CUST_4797_PI234877732	1.62349	down	AonE010101P0001-x_N13	unknown/hypothetical protein
CUST_4140_PI234877732	1.56981	down	AonE010101P0014-x_H04	peridinin chl a binding protein		CUST_10527_PI234877732	1.84755	down	AonE010101P0002-x_H13	Putative esterase		CUST_4931_PI235167212	1.72677	down	40757387	unknown/hypothetical protein
CUST_4212_PI234877732	1.67714	down	AonE010101P0015-x_N15	peridinin chl a binding protein		CUST_342_PI234877732	2.10317	down	AonE010101P0010-x_B14	pyridoxal-phosphate-dependent aminotransferase		CUST_5103_PI235167212	1.89548	down	37760082	unknown/hypothetical protein
CUST_4618_PI234877732	1.74732	down	AonE010101P0023-x_L16	peridinin chl a binding protein		Amin_reverse_11940	2.33326	down	alexandrium-C-a-07c10.m13r	Ras family protein		CUST_531_PI235167212	1.86552	down	40758806	unknown/hypothetical protein
CUST_4676_PI234877732	1.995	down	AonE010101P0019-x_G15	peridinin chl a binding protein		Amin_forward_06119	1.55873	down	alexandrium-C-a-54b12.m13f	Smr domain		CUST_541_PI235167212	1.71306	down	40755122	unknown/hypothetical protein
CUST_7120_PI234877732	1.6164	down	AonE010101P0004-x_K07	peridinin chl a binding protein		Amin_forward_10503	1.76074	down	alexandrium-C-a-94p12.m13r	Sodium/hydrogen exchanger family		CUST_5706_PI235167212	2.05146	down	40756289	unknown/hypothetical protein
CUST_7767_PI234877732	1.72582	down	AonE010101P0007-x_J14	peridinin chl a binding protein		Amin_reverse_13366	1.89186	down	alexandrium-C-a-15d07.m13f	steroid dehydrogenase (3-oxo-5-alpha-steroid 4-dehydrogenase 1)		CUST_5988_PI235167212	1.62437	down	40756674	unknown/hypothetical protein
CUST_9139_PI234877732	1.60005	down	AonE010101P0012-x_P24	peridinin chl a binding protein		Amin_reverse_19822	1.72455	down	alexandrium-C-a-77h05.m13f	Thiamin pyrophosphokinase 1		CUST_6040_PI234877732	1.9626	down	AonE010101P0017-x_D23	unknown/hypothetical protein
CUST_9637_PI234877732	1.6419	down	AonE010101P0027-x_M16	peridinin chl a binding protein		CUST_5942_PI234877732	1.53531	down	AonE010101P0014-x_G15	TonB-dependent Receptor Plug Domain		CUST_6153_PI235167212	1.69357	down	38452092	unknown/hypothetical protein
CUST_10219_PI234877732	1.52991	down	AonE010101P0030-x_D16	Peridinin-chlorophyll a-binding protein 1		Amin_forward_08178	2.05905	down	alexandrium-C-a-73d03.m13f	TPR domain-containing protein		CUST_6161_PI235167212	1.76561	down	38452224	unknown/hypothetical protein
CUST_1636_PI234877732	1.84303	down	AonE010101P0011-x_I06	Peridinin-chlorophyll a-binding protein 1		CUST_3984_PI234877732	1.818	down	AonE010101P0029-x_I18	transmembrane 9 superfamily protein		CUST_6164_PI234877732	1.6762	down	AonE010101P0029-x_O18	unknown/hypothetical protein
CUST_6171_PI234877732	1.62397	down	AonE010101P0029-x_H17	Peridinin-chlorophyll a-binding protein 1		CUST_785_PI234877732	1.59712	down	AonE010101P0022-x_O19	Triose-phosphate Transporter family		CUST_6291_PI235167212	1.84041	down	42751014	unknown/hypothetical protein
CUST_7471_PI235167212	1.54298	down	58179827	Pfiesteria piscicida hypothetical protein		CUST_495_PI234877732	1.82286	down	AonE010101P0021-x_H21	Tyrosinase		CUST_6473_PI235167212	1.51795	down	42750587	unknown/hypothetical protein
Amin_forward_07027	1.81973	down	alexandrium-C-a-62g12.m13r	Pheophorbide a oxygenase		CUST_2892_PI235167212	2.17727	down	42751151	ubiquinone/menaquinone biosynthesis methyltransferase-like protein		CUST_6495_PI235167212	1.6043	down	42749263	unknown/hypothetical protein
CUST_10572_PI235167212	1.77102	down	54437247	Poly [ADP-ribose] polymerase		CUST_6486_PI235167212	2.84162	down	54438387	ubiquitin		CUST_6580_PI234877732	1.61269	down	AonE010101P0018-x_B17	unknown/hypothetical protein
CUST_90_PI235167212	1.74728	down	42751720	Polypeptide deformylase		Amin_forward_05302	1.55307	down	alexandrium-C-a-46e02.m13r	UDP-glucuronic acid decarboxylase 1		CUST_6669_PI235167212	1.91582	down	54437368	unknown/hypothetical protein
CUST_664_PI235167212	1.66422	down	42751218	PPR repeat		Amin_forward_00251	2.07917	down	alexandrium-C-a-03b03.m13r	unknown/hypothetical protein		CUST_6692_PI234877732	1.59256	down	AonE010101P0004-x_B09	unknown/hypothetical protein
CUST_4689_PI234877732	1.66414	down	AonE010101P0008-x_O22	probable fumerate reductase		Amin_forward_00547	2.57339	down	alexandrium-C-a-06c08.m13f	unknown/hypothetical protein		CUST_7037_PI235167212	1.61085	down	42751786	unknown/hypothetical protein
CUST_3188_PI234877732	1.51909	down	AonE010101P0014-x_K02	Prorocentrum minimum mRNA		Amin_forward_02861	1.74983	down	alexandrium-C-a-22e04.m13r	unknown/hypothetical protein		CUST_730_PI235167212	1.61359	down	42749967	unknown/hypothetical protein
Amin_forward_10237	1.50678	down	alexandrium-C-a-92j19.m13r	Protein kinase domain		Amin_forward_03158	2.09796	down	alexandrium-C-a-25j01.m13r	unknown/hypothetical protein		CUST_7378_PI234877732	1.65523	down	AosE010101P0003-x_B17	unknown/hypothetical protein
CUST_7945_PI235167212	1.72599	down	54437156	putative Cyclin-A1		Amin_forward_03186	1.6479	down	alexandrium-C-a-25p03.m13r	unknown/hypothetical protein		CUST_7445_PI235167212	1.56616	down	42750150	unknown/hypothetical protein
CUST_8924_PI235167212	1.5562	down	58179655	putative NAD-dependent epimerase/dehydratase		Amin_forward_04185	1.51844	down	alexandrium-C-a-36a21.m13r	unknown/hypothetical protein		CUST_7458_PI234877732	1.73212	down	AonE010101P0007-x_J05	unknown/hypothetical protein
CUST_10608_PI234877732	1.68311	down	AonE010101P0017-x_P10	Ras-related protein Rab5		Amin_forward_05580	1.59661	down	alexandrium-C-a-49b03.m13r	unknown/hypothetical protein		CUST_8054_PI235167212	1.51784	down	40757070	unknown/hypothetical protein
CUST_2994_PI235167212	1.51011	down	54436900	Ribosomal_L23?		Amin_forward_07868	1.51794	down	alexandrium-C-a-70f03.m13r	unknown/hypothetical protein		CUST_8238_PI235167212	1.81274	down	42748415	unknown/hypothetical protein
CUST_2781_PI234877732	1.9503	down	AonE010101P0005-x_P14	Sodium/calcium exchanger protein		Amin_forward_08087	2.14714	down	alexandrium-C-a-72f07.m13r	unknown/hypothetical protein		CUST_8318_PI235167212	2.13566	down	40757119	unknown/hypothetical protein
Amin_forward_07689	1.53203	down	alexandrium-C-a-69b09.m13r	TM2 domain-containing protein		Amin_forward_08129	2.47355	down	alexandrium-C-a-73a01.m13f	unknown/hypothetical protein		CUST_8360_PI235167212	1.60611	down	54437805	unknown/hypothetical protein
CUST_7996_PI234877732	1.57739	down	AonE010101P0026-x_A10	Ubiquitin family protein		Amin_forward_09390	2.05229	down	alexandrium-C-a-84c23.m13r	unknown/hypothetical protein		CUST_8707_PI235167212	2.05086	down	54438025	unknown/hypothetical protein
Amin_forward_00493	1.50811	down	alexandrium-C-a-06a10.m13f	unknown/hypothetical protein		Amin_forward_09391	1.94675	down	alexandrium-C-a-84c23.m13r	unknown/hypothetical protein		CUST_8786_PI235167212	1.59097	down	54438405	unknown/hypothetical protein
Amin_forward_01021	1.75404	down	alexandrium-C-a-08b10.m13f	unknown/hypothetical protein		Amin_forward_09776	1.89028	down	alexandrium-C-a-87l20.m13r	unknown/hypothetical protein		CUST_8935_PI235167212	1.63023	down	54436562	unknown/hypothetical protein
Amin_forward_01937	1.63949	down	alexandrium-C-a-12d09.m13r	unknown/hypothetical protein		Amin_forward_11039	1.7819	down	alexandrium-C-a-99b02.m13r	unknown/hypothetical protein		CUST_9113_PI235167212	1.84765	down	40755009	unknown/hypothetical protein
Amin_forward_02212	1.70772	down	alexandrium-C-a-15b03.m13r	unknown/hypothetical protein		Amin_reverse_11833	2.81643	down	alexandrium-C-a-06h04.m13f	unknown/hypothetical protein		CUST_9127_PI235167212	1.73703	down	42748253	unknown/hypothetical protein
Amin_forward_02417	1.5121	down	alexandrium-C-a-17e05.m13r	unknown/hypothetical protein		Amin_reverse_12545	1.5758	down	alexandrium-C-a-09h03.m13f	unknown/hypothetical protein		CUST_9172_PI235167212	1.50544	down	38452669	unknown/hypothetical protein
Amin_forward_02720	1.53224	down	alexandrium-C-a-21b06.m13r	unknown/hypothetical protein		Amin_reverse_13225	1.90973	down	alexandrium-C-a-14a11.m13r	unknown/hypothetical protein		CUST_927_PI235167212	1.90242	down	40758851	unknown/hypothetical protein
Amin_forward_03288	1.507	down	alexandrium-C-a-26k08.m13r	unknown/hypothetical protein		Amin_reverse_13356	1.55695	down	alexandrium-C-a-15c08.m13f	unknown/hypothetical protein		CUST_9535_PI235167212	1.70385	down	38452220	unknown/hypothetical protein
Amin_forward_03310	1.74877	down	alexandrium-C-a-26m24.m13r	unknown/hypothetical protein		Amin_reverse_13376	1.85022	down	alexandrium-C-a-15e03.m13f	unknown/hypothetical protein		CUST_9628_PI234877732	1.76706	down	AonE010101P0016-x_C08	unknown/hypothetical protein
Amin_forward_03353	1.52256	down	alexandrium-C-a-27h20.m13r	unknown/hypothetical protein		Amin_reverse_13413	1.59166	down	alexandrium-C-a-15h12.m13f	unknown/hypothetical protein		CUST_970_PI234877732	1.50626	down	AonE010101P0007-x_E16	unknown/hypothetical protein
Amin_forward_03987	1.52471	down	alexandrium-C-a-34b03.m13f	unknown/hypothetical protein		Amin_reverse_14546	1.6556	down	alexandrium-C-a-28d01.m13f	unknown/hypothetical protein		CUST_9942_PI235167212	1.57364	down	40757359	unknown/hypothetical protein
Amin_forward_05082	1.89918	down	alexandrium-C-a-44c06.m13r	unknown/hypothetical protein		Amin_reverse_14918	1.74681	down	alexandrium-C-a-32c02.m13f	unknown/hypothetical protein		CUST_9982_PI234877732	1.84651	down	AonE010101P0006-x_O07	unknown/hypothetical protein
Amin_forward_06312	1.53432	down	alexandrium-C-a-55h04.m13r	unknown/hypothetical protein		Amin_reverse_15271	1.64096	down	alexandrium-C-a-35g04.m13f	unknown/hypothetical protein		CUST_9990_PI235167212	1.64625	down	40757895	unknown/hypothetical protein
Amin_forward_06391	1.51282	down	alexandrium-C-a-56g23.m13r	unknown/hypothetical protein		Amin_reverse_17183	1.72565	down	alexandrium-C-a-53f11.m13f	unknown/hypothetical protein		CUST_375_PI235167212	2.04843	down	54435974	WD40 repeat containing protein
Amin_forward_06537	1.68693	down	alexandrium-C-a-57p15.m13r	unknown/hypothetical protein		Amin_reverse_18874	1.54689	down	alexandrium-C-a-69e12.m13f	unknown/hypothetical protein
Amin_forward_07337	1.50118	down	alexandrium-C-a-66a11.m13r	unknown/hypothetical protein		Amin_reverse_21739	2.24246	down	alexandrium-C-a-95g12.m13f	unknown/hypothetical protein
Amin_forward_08015	1.92414	down	alexandrium-C-a-72a02.m13f	unknown/hypothetical protein		CUST_10134_PI235167212	2.45556	down	38452604	unknown/hypothetical protein
Amin_forward_08052	1.61036	down	alexandrium-C-a-72d03.m13r	unknown/hypothetical protein		CUST_10289_PI234877732	1.69917	down	AonE010101P0023-x_C16	unknown/hypothetical protein
Amin_forward_08387	2.09402	down	alexandrium-C-a-75b07.m13f	unknown/hypothetical protein		CUST_10347_PI234877732	1.53504	down	AonE010101P0015-x_C18	unknown/hypothetical protein
Amin_forward_08528	3.36272	down	alexandrium-C-a-76d09.m13f	unknown/hypothetical protein		CUST_10367_PI235167212	1.51377	down	54438628	unknown/hypothetical protein
Amin_forward_08791	1.56189	down	alexandrium-C-a-78h04.m13f	unknown/hypothetical protein		CUST_10649_PI235167212	1.5371	down	42751947	unknown/hypothetical protein
Amin_forward_09796	1.72271	down	alexandrium-C-a-87p06.m13r	unknown/hypothetical protein		CUST_1170_PI235167212	1.89961	down	42750751	unknown/hypothetical protein
Amin_forward_11058	1.52055	down	alexandrium-C-a-99c03.m13r	unknown/hypothetical protein		CUST_1194_PI234877732	1.78749	down	AonE010101P0001-x_A17	unknown/hypothetical protein
Amin_reverse_11710	1.50312	down	alexandrium-C-a-06d08.m13f	unknown/hypothetical protein		CUST_120_PI234877732	1.65345	down	AonE010101P0007-x_A02	unknown/hypothetical protein
Amin_reverse_11774	1.54555	down	alexandrium-C-a-06f08.m13r	unknown/hypothetical protein		CUST_1559_PI234877732	1.54397	down	AonE010101P0009-x_F02	unknown/hypothetical protein
Amin_reverse_12758	1.91345	down	alexandrium-C-a-101e12.m13r	unknown/hypothetical protein		CUST_1837_PI235167212	1.58863	down	37759964	unknown/hypothetical protein
Amin_reverse_14341	1.78436	down	alexandrium-C-a-26b02.m13f2	unknown/hypothetical protein		CUST_2129_PI234877732	1.68267	down	AonE010101P0011-x_L24	unknown/hypothetical protein
Amin_reverse_14591	1.57529	down	alexandrium-C-a-28f05.m13f	unknown/hypothetical protein		CUST_2484_PI235167212	1.61801	down	40759864	unknown/hypothetical protein
Amin_reverse_14833	1.61972	down	alexandrium-C-a-31a09.m13r	unknown/hypothetical protein		CUST_2600_PI234877732	2.64534	down	AonE010101P0006-x_G22	unknown/hypothetical protein
Amin_reverse_15180	1.71569	down	alexandrium-C-a-34h02.m13f	unknown/hypothetical protein		CUST_2724_PI234877732	1.59516	down	AonE010101P0007-x_C09	unknown/hypothetical protein
Amin_reverse_15781	1.5407	down	alexandrium-C-a-40i21.m13f	unknown/hypothetical protein		CUST_2753_PI235167212	1.56772	down	42752267	unknown/hypothetical protein
Amin_reverse_16014	1.69889	down	alexandrium-C-a-42i04.m13f	unknown/hypothetical protein		CUST_2780_PI235167212	2.01563	down	42751987	unknown/hypothetical protein
Amin_reverse_17240	2.26145	down	alexandrium-C-a-54b05.m13f	unknown/hypothetical protein		CUST_2895_PI235167212	1.84835	down	54436217	unknown/hypothetical protein
Amin_reverse_17974	1.89114	down	alexandrium-C-a-60h09.m13f	unknown/hypothetical protein		CUST_2942_PI235167212	2.23005	down	38453285	unknown/hypothetical protein
Amin_reverse_18858	1.57381	down	alexandrium-C-a-69e02.m13f	unknown/hypothetical protein		CUST_3048_PI234877732	1.70993	down	AonE010101P0025-x_G11	unknown/hypothetical protein
Amin_reverse_18940	1.56264	down	alexandrium-C-a-70b11.m13r	unknown/hypothetical protein		CUST_3284_PI235167212	1.59564	down	42749811	unknown/hypothetical protein
Amin_reverse_19848	1.63049	down	alexandrium-C-a-78b12.m13f	unknown/hypothetical protein		CUST_3376_PI235167212	2.49248	down	40756228	unknown/hypothetical protein
Amin_reverse_21375	1.51706	down	alexandrium-C-a-92j23.m13r	unknown/hypothetical protein		CUST_3396_PI235167212	1.50688	down	42750848	unknown/hypothetical protein
Amin_reverse_22257	1.74359	down	alexandrium-C-a-99g12.m13r	unknown/hypothetical protein		CUST_3407_PI235167212	1.62521	down	37759967	unknown/hypothetical protein
CUST_10075_PI234877732	1.59836	down	AonE010101P0003-x_K22	unknown/hypothetical protein		CUST_3479_PI235167212	1.60087	down	40758898	unknown/hypothetical protein
CUST_10104_PI234877732	1.80599	down	AonE010101P0019-x_F13	unknown/hypothetical protein		CUST_3583_PI235167212	1.63716	down	38452583	unknown/hypothetical protein
CUST_1032_PI235167212	1.5742	down	42748501	unknown/hypothetical protein		CUST_367_PI235167212	1.60754	down	54438091	unknown/hypothetical protein
CUST_10525_PI234877732	1.77638	down	AonE010101P0029-x_F04	unknown/hypothetical protein		CUST_3763_PI234877732	2.03663	down	AonE010101P0018-x_D13	unknown/hypothetical protein
CUST_10551_PI234877732	1.56016	down	AonE010101P0026-x_F04	unknown/hypothetical protein		CUST_3775_PI235167212	2.0195	down	40756159	unknown/hypothetical protein
CUST_10635_PI235167212	1.61414	down	40757962	unknown/hypothetical protein		CUST_3817_PI234877732	1.54924	down	AonE010101P0010-x_N14	unknown/hypothetical protein
CUST_107_PI235167212	1.95934	down	40759773	unknown/hypothetical protein		CUST_3821_PI235167212	1.84402	down	42749513	unknown/hypothetical protein
CUST_10707_PI234877732	1.71943	down	AonE010101P0027-x_C10	unknown/hypothetical protein		CUST_3943_PI235167212	1.53307	down	38452314	unknown/hypothetical protein
CUST_10755_PI235167212	1.79384	down	40759557	unknown/hypothetical protein		CUST_4082_PI234877732	1.63316	down	AonE010101P0030-x_B12	unknown/hypothetical protein
CUST_1214_PI235167212	1.62451	down	40758197	unknown/hypothetical protein		CUST_4338_PI234877732	1.64219	down	AonE010101P0026-x_H15	unknown/hypothetical protein
CUST_1340_PI235167212	1.62173	down	40759077	unknown/hypothetical protein		CUST_480_PI235167212	1.76901	down	40758588	unknown/hypothetical protein
CUST_1347_PI235167212	1.51294	down	42750351	unknown/hypothetical protein		CUST_4828_PI235167212	1.77125	down	42748488	unknown/hypothetical protein
CUST_1482_PI235167212	1.6083	down	40756862	unknown/hypothetical protein		CUST_4893_PI234877732	2.11482	down	AonE010101P0012-x_D08	unknown/hypothetical protein
CUST_1541_PI234877732	1.91474	down	AonE010101P0008-x_D14	unknown/hypothetical protein		CUST_4936_PI235167212	1.73904	down	42750015	unknown/hypothetical protein
CUST_1706_PI234877732	1.83927	down	AonE010101P0012-x_M18	unknown/hypothetical protein		CUST_4953_PI235167212	2.15469	down	42750872	unknown/hypothetical protein
CUST_172_PI235167212	1.679	down	42748977	unknown/hypothetical protein		CUST_4980_PI234877732	2.02602	down	AonE010101P0008-x_E13	unknown/hypothetical protein
CUST_1783_PI235167212	1.63171	down	40757708	unknown/hypothetical protein		CUST_5127_PI234877732	1.62888	down	AonE010101P0008-x_C10	unknown/hypothetical protein
CUST_1876_PI235167212	1.55312	down	54437953	unknown/hypothetical protein		CUST_5296_PI235167212	1.73131	down	42748484	unknown/hypothetical protein
CUST_1917_PI235167212	1.66464	down	40755474	unknown/hypothetical protein		CUST_5334_PI235167212	1.7004	down	37759900	unknown/hypothetical protein
CUST_1982_PI234877732	1.64777	down	AonE010101P0019-x_N13	unknown/hypothetical protein		CUST_5377_PI235167212	1.6428	down	42750460	unknown/hypothetical protein
CUST_2043_PI235167212	1.59392	down	38452695	unknown/hypothetical protein		CUST_5542_PI234877732	1.6692	down	AonE010101P0008-x_I18	unknown/hypothetical protein
CUST_2110_PI234877732	1.71296	down	AonE010101P0019-x_H14	unknown/hypothetical protein		CUST_5583_PI234877732	2.09787	down	AonE010101P0004-x_D05	unknown/hypothetical protein
CUST_2114_PI234877732	1.85041	down	AonE010101P0005-x_L08	unknown/hypothetical protein		CUST_583_PI235167212	1.75678	down	54438762	unknown/hypothetical protein
CUST_2260_PI234877732	1.55893	down	AonE010101P0005-x_H02	unknown/hypothetical protein		CUST_6000_PI234877732	2.14592	down	AonE010101P0018-x_E19	unknown/hypothetical protein
CUST_2286_PI235167212	1.56098	down	42749894	unknown/hypothetical protein		CUST_6063_PI234877732	1.73481	down	AonE010101P0030-x_J23	unknown/hypothetical protein
CUST_2474_PI234877732	1.67268	down	AonE010101P0004-x_C15	unknown/hypothetical protein		CUST_6218_PI235167212	1.75861	down	42750552	unknown/hypothetical protein
CUST_2549_PI235167212	1.70096	down	42748589	unknown/hypothetical protein		CUST_633_PI235167212	2.18647	down	37648226	unknown/hypothetical protein
CUST_2601_PI234877732	1.72135	down	AonE010101P0027-x_E06	unknown/hypothetical protein		CUST_6355_PI235167212	1.63546	down	42751617	unknown/hypothetical protein
CUST_2609_PI234877732	1.83764	down	AonE010101P0028-x_F09	unknown/hypothetical protein		CUST_6420_PI234877732	1.60745	down	AonE010101P0027-x_G21	unknown/hypothetical protein
CUST_2760_PI234877732	1.80069	down	AonE010101P0010-x_L06	unknown/hypothetical protein		CUST_646_PI234877732	1.60412	down	AonE010101P0008-x_J02	unknown/hypothetical protein
CUST_2771_PI235167212	1.57979	down	42749419	unknown/hypothetical protein		CUST_6603_PI235167212	1.97616	down	40758263	unknown/hypothetical protein
CUST_2831_PI235167212	1.50659	down	40756422	unknown/hypothetical protein		CUST_6615_PI235167212	1.81991	down	40754756	unknown/hypothetical protein
CUST_2916_PI235167212	1.70681	down	38452596	unknown/hypothetical protein		CUST_6616_PI235167212	1.94695	down	40757951	unknown/hypothetical protein
CUST_3206_PI234877732	2.08852	down	AonE010101P0002-x_F14	unknown/hypothetical protein		CUST_6655_PI235167212	1.84897	down	42748162	unknown/hypothetical protein
CUST_3340_PI234877732	1.51308	down	AosE010101P0002-x_C06	unknown/hypothetical protein		CUST_6683_PI235167212	1.5832	down	40756177	unknown/hypothetical protein
CUST_335_PI235167212	1.59723	down	40758072	unknown/hypothetical protein		CUST_6936_PI235167212	1.51493	down	42750374	unknown/hypothetical protein
CUST_3454_PI235167212	1.57867	down	42750172	unknown/hypothetical protein		CUST_6977_PI235167212	1.55905	down	38452676	unknown/hypothetical protein
CUST_3553_PI235167212	1.53368	down	40757746	unknown/hypothetical protein		CUST_698_PI234877732	1.53171	down	AonE010101P0024-x_D17	unknown/hypothetical protein
CUST_3772_PI235167212	1.86398	down	42748572	unknown/hypothetical protein		CUST_7666_PI235167212	1.86118	down	40755075	unknown/hypothetical protein
CUST_4070_PI235167212	1.92739	down	40757654	unknown/hypothetical protein		CUST_7982_PI234877732	2.37453	down	AonE010101P0028-x_N12	unknown/hypothetical protein
CUST_4097_PI234877732	1.6868	down	AonE010101P0003-x_K20	unknown/hypothetical protein		CUST_8108_PI234877732	1.50942	down	AonE010101P0024-x_P08	unknown/hypothetical protein
CUST_4164_PI235167212	1.72439	down	42748909	unknown/hypothetical protein		CUST_8197_PI235167212	1.96601	down	38452775	unknown/hypothetical protein
CUST_4263_PI235167212	1.54866	down	38453078	unknown/hypothetical protein		CUST_8239_PI235167212	1.91861	down	42748948	unknown/hypothetical protein
CUST_4301_PI235167212	1.82383	down	54437434	unknown/hypothetical protein		CUST_8262_PI235167212	2.2204	down	54437789	unknown/hypothetical protein
CUST_4579_PI235167212	1.75942	down	54436850	unknown/hypothetical protein		CUST_8547_PI235167212	1.57535	down	42748138	unknown/hypothetical protein
CUST_4765_PI234877732	1.52942	down	AonE010101P0024-x_C08	unknown/hypothetical protein		CUST_8670_PI234877732	1.96575	down	AonE010101P0019-x_M06	unknown/hypothetical protein
CUST_4768_PI235167212	1.95203	down	40757946	unknown/hypothetical protein		CUST_8726_PI235167212	2.37207	down	54438248	unknown/hypothetical protein
CUST_4807_PI235167212	2.22469	down	40756678	unknown/hypothetical protein		CUST_88_PI235167212	1.92163	down	58179670	unknown/hypothetical protein
CUST_4842_PI235167212	1.57841	down	40755845	unknown/hypothetical protein		CUST_8816_PI235167212	4.52493	down	37760003	unknown/hypothetical protein
CUST_4983_PI235167212	1.51002	down	42749483	unknown/hypothetical protein		CUST_8832_PI235167212	1.6595	down	42752322	unknown/hypothetical protein
CUST_5057_PI235167212	1.81115	down	38452660	unknown/hypothetical protein		CUST_8846_PI235167212	1.69894	down	40755265	unknown/hypothetical protein
CUST_5344_PI235167212	2.2185	down	40756059	unknown/hypothetical protein		CUST_8902_PI235167212	1.7173	down	38452637	unknown/hypothetical protein
CUST_5347_PI235167212	2.01803	down	40759812	unknown/hypothetical protein		CUST_8988_PI235167212	2.04456	down	40758900	unknown/hypothetical protein
CUST_5380_PI234877732	1.92452	down	AonE010101P0016-x_M10	unknown/hypothetical protein		CUST_9223_PI235167212	1.63458	down	42750067	unknown/hypothetical protein
CUST_5495_PI234877732	2.02344	down	AonE010101P0011-x_G10	unknown/hypothetical protein		CUST_923_PI234877732	2.01306	down	AonE010101P0029-x_M18	unknown/hypothetical protein
CUST_5600_PI234877732	1.76908	down	AonE010101P0016-x_O16	unknown/hypothetical protein		CUST_9292_PI235167212	2.29675	down	54436050	unknown/hypothetical protein
CUST_5740_PI235167212	1.56318	down	40756521	unknown/hypothetical protein		CUST_9322_PI234877732	1.81713	down	AonE010101P0021-x_C01	unknown/hypothetical protein
CUST_5878_PI235167212	1.57403	down	54435970	unknown/hypothetical protein		CUST_9439_PI235167212	1.71727	down	42749057	unknown/hypothetical protein
CUST_6066_PI234877732	1.68144	down	AonE010101P0027-x_J14	unknown/hypothetical protein		CUST_9489_PI235167212	2.00564	down	37760172	unknown/hypothetical protein
CUST_6111_PI235167212	2.42349	down	42749218	unknown/hypothetical protein		CUST_9493_PI235167212	1.73135	down	40758916	unknown/hypothetical protein
CUST_6121_PI234877732	1.5113	down	AonE010101P0002-x_J19	unknown/hypothetical protein		CUST_9581_PI235167212	2.34196	down	38452966	unknown/hypothetical protein
CUST_6270_PI235167212	1.56759	down	42748719	unknown/hypothetical protein		CUST_9827_PI235167212	2.26856	down	42748146	unknown/hypothetical protein
CUST_6501_PI235167212	2.05789	down	40758914	unknown/hypothetical protein		CUST_9952_PI235167212	1.55716	down	42751571	unknown/hypothetical protein
CUST_6502_PI234877732	1.70029	down	AonE010101P0024-x_C22	unknown/hypothetical protein		Amin_reverse_13517	2.23882	down	alexandrium-C-a-17a03.m13f	WD repeat-containing protein
CUST_6605_PI235167212	1.76027	down	40758576	unknown/hypothetical protein		CUST_5317_PI235167212	1.61556	down	42751730	WD repeat-containing protein
CUST_6772_PI234877732	1.53178	down	AonE010101P0028-x_E20	unknown/hypothetical protein		Amin_forward_06122	1.5998	down	alexandrium-C-a-54c04.m13f	Yeast RNA polymerase I subunit RPA14
CUST_6981_PI235167212	1.63462	down	42748851	unknown/hypothetical protein		CUST_6344_PI235167212	2.45668	down	54438614	Zc3h12a-like Ribonuclease domain
CUST_7084_PI235167212	1.52027	down	54437907	unknown/hypothetical protein		CUST_4478_PI235167212	1.83173	down	54438922	Zinc finger, C3HC4 type (RING finger)
CUST_724_PI235167212	1.80311	down	40757958	unknown/hypothetical protein
CUST_7294_PI234877732	1.59862	down	AonE010101P0008-x_L23	unknown/hypothetical protein
CUST_7309_PI234877732	1.54585	down	AonE010101P0025-x_H19	unknown/hypothetical protein
CUST_7472_PI235167212	1.61223	down	42748400	unknown/hypothetical protein
CUST_7512_PI234877732	1.76628	down	AonE010101P0030-x_A09	unknown/hypothetical protein
CUST_7641_PI235167212	1.71905	down	38453087	unknown/hypothetical protein
CUST_7715_PI235167212	1.66997	down	42750860	unknown/hypothetical protein
CUST_7769_PI234877732	1.7218	down	AonE010101P0001-x_J07	unknown/hypothetical protein
CUST_7857_PI235167212	1.95676	down	38452183	unknown/hypothetical protein
CUST_8190_PI234877732	1.94271	down	AonE010101P0019-x_I16	unknown/hypothetical protein
CUST_8272_PI235167212	1.64329	down	40758143	unknown/hypothetical protein
CUST_8508_PI234877732	1.59706	down	AonE010101P0002-x_P23	unknown/hypothetical protein
CUST_8794_PI235167212	1.52823	down	54437574	unknown/hypothetical protein
CUST_8879_PI235167212	1.67849	down	38453279	unknown/hypothetical protein
CUST_8901_PI235167212	1.73331	down	40757575	unknown/hypothetical protein
CUST_9115_PI235167212	1.59101	down	38452858	unknown/hypothetical protein
CUST_9118_PI234877732	1.92045	down	AonE010101P0030-x_K06	unknown/hypothetical protein
CUST_9163_PI235167212	1.50468	down	40759250	unknown/hypothetical protein
CUST_9467_PI235167212	1.63203	down	40759223	unknown/hypothetical protein
CUST_9564_PI234877732	1.5813	down	AonE010101P0021-x_M07	unknown/hypothetical protein
CUST_9578_PI235167212	1.82535	down	42751888	unknown/hypothetical protein
CUST_9614_PI235167212	1.67292	down	42750463	unknown/hypothetical protein
CUST_9640_PI235167212	1.51253	down	38452959	unknown/hypothetical protein
CUST_9651_PI235167212	1.59594	down	42748419	unknown/hypothetical protein
CUST_9719_PI234877732	1.60647	down	AonE010101P0008-x_J18	unknown/hypothetical protein
CUST_9831_PI234877732	1.51681	down	AonE010101P0007-x_P03	unknown/hypothetical protein
CUST_9852_PI235167212	1.76391	down	42749707	unknown/hypothetical protein
CUST_9978_PI235167212	1.51139	down	38452849	unknown/hypothetical protein
CUST_2730_PI234877732	1.68334	down	AonE010101P0003-x_M13	UPF0118
CUST_8859_PI234877732	1.78666	down	AonE010101P0015-x_H02	UTP--glucose-1-phosphate uridylyltransferases, EC:2.7.7.9
CUST_6528_PI234877732	1.86698	down	AosE010101P0003-x_C21	Voltage-dependent calcium channel protein
Amin_forward_00620	2.08846	down	alexandrium-C-a-06e12.m13r	WD repeat-containing protein
CUST_5178_PI235167212	1.53941	down	42752067	WD repeat-containing protein
CUST_8463_PI234877732	1.57201	down	AonE010101P0009-x_L05	WD repeat-containing protein
CUST_10233_PI235167212	1.506	down	58180064	Zinc finger C-x8-C-x5-C-x3-H type (and similar)
CUST_4042_PI235167212	1.60363	down	58180015	Zinc finger C-x8-C-x5-C-x3-H type (and similar)
CUST_2471_PI234877732	1.79806	down	AonE010101P0013-x_N19	Zinc finger, C3HC4 type (RING finger)
